# Supplementary material for: The N-terminus of varicella-zoster virus glycoprotein B has a functional role in fusion
Source: PLoS Pathog. 2021 Jan 7;17(1):e1008961. doi: 10.1371/journal.ppat.1008961 (PMC7817050; doi:10.1371/journal.ppat.1008961)
Supplement: S1 Spreadsheet — This spreadsheet provides information relating to the Orbitrap mass spectrometry identification of peptides of the gB N-terminus. (XLSX) [file ppat.1008961.s017.xlsx]

## Sheet:  Spectra SLO9182A
Query #:z	Protein Rank	Peptide < ProteinMetrics Confidential >	Glycans NHFAGNa	Modification Type(s)	Observed m/z	z	Observed (M+H)	Calc. mass (M+H)	Off-by-x error	Mass error (ppm)	Starting position	Cleavage	Score	Delta	Delta Mod	|Log Prob|	# of unique peptides	Protein Name	Protein DB number	Comment	Scan #	Scan Time
11514:2	1	R.SAHLGDGDEIR.E			585.282	2	1169.56	1169.55	0	1.8	94	Specific	127.45	0.26	0.26	2.35	156	>gB with protein S_cleaved TEV	75	160401_SOliver_Arvin_5160_SL09182A.11062.11062.2	controllerType=0 controllerNumber=1 scan=11062	43.9875
11700:2	1	R.SAHLGDGDEIR.E			585.282	2	1169.56	1169.55	0	2.6	94	Specific	136.3	25.6	25.6	2.13	156	>gB with protein S_cleaved TEV	75	160401_SOliver_Arvin_5160_SL09182A.11202.11202.2	controllerType=0 controllerNumber=1 scan=11202	44.3662
12745:2	1	R.SAHLGDGDEIR.E			585.282	2	1169.56	1169.55	0	2.5	94	Specific	137.56	21.68	21.68	2.36	156	>gB with protein S_cleaved TEV	75	160401_SOliver_Arvin_5160_SL09182A.12007.12007.2	controllerType=0 controllerNumber=1 scan=12007	46.8526
14669:2	1	R.SAHLGDGDEIR.E			585.282	2	1169.56	1169.55	0	1.5	94	Specific	148.88	15.94	15.94	1.92	156	>gB with protein S_cleaved TEV	75	160401_SOliver_Arvin_5160_SL09182A.13425.13425.2	controllerType=0 controllerNumber=1 scan=13425	50.536
12797:2	1	R.SAHLGDGDEIR.E			585.281	2	1169.56	1169.55	0	0.6	94	Specific	149.23	42.29	42.29	2.83	156	>gB with protein S_cleaved TEV	75	160401_SOliver_Arvin_5160_SL09182A.12049.12049.2	controllerType=0 controllerNumber=1 scan=12049	46.9649
12106:2	1	R.SAHLGDGDEIR.E			585.282	2	1169.56	1169.55	0	2.3	94	Specific	158.47	22.62	22.62	2.61	156	>gB with protein S_cleaved TEV	75	160401_SOliver_Arvin_5160_SL09182A.11495.11495.2	controllerType=0 controllerNumber=1 scan=11495	45.2119
14818:2	1	R.SAHLGDGDEIR.E			585.281	2	1169.56	1169.55	0	0.9	94	Specific	158.79	7.77	7.77	1.92	156	>gB with protein S_cleaved TEV	75	160401_SOliver_Arvin_5160_SL09182A.13539.13539.2	controllerType=0 controllerNumber=1 scan=13539	50.8436
11648:2	1	R.SAHLGDGDEIR.E			585.282	2	1169.56	1169.55	0	1.1	94	Specific	167.11	37.57	37.57	2.63	156	>gB with protein S_cleaved TEV	75	160401_SOliver_Arvin_5160_SL09182A.11163.11163.2	controllerType=0 controllerNumber=1 scan=11163	44.2626
11920:2	1	R.SAHLGDGDEIR.E			585.282	2	1169.56	1169.55	0	1.7	94	Specific	171.94	15.99	15.99	2.15	156	>gB with protein S_cleaved TEV	75	160401_SOliver_Arvin_5160_SL09182A.11357.11357.2	controllerType=0 controllerNumber=1 scan=11357	44.7913
12171:2	1	R.SAHLGDGDEIR.E			585.282	2	1169.56	1169.55	0	1.9	94	Specific	174.44	29.3	29.3	2.61	156	>gB with protein S_cleaved TEV	75	160401_SOliver_Arvin_5160_SL09182A.11540.11540.2	controllerType=0 controllerNumber=1 scan=11540	45.3392
11720:2	1	R.SAHLGDGDEIR.E			585.282	2	1169.56	1169.55	0	1	94	Specific	177.37	11.2	11.2	2.15	156	>gB with protein S_cleaved TEV	75	160401_SOliver_Arvin_5160_SL09182A.11216.11216.2	controllerType=0 controllerNumber=1 scan=11216	44.403
15932:2	1	R.SAHLGDGDEIR.E			585.282	2	1169.56	1169.55	0	1.8	94	Specific	189.14	14.65	14.65	2.11	156	>gB with protein S_cleaved TEV	75	160401_SOliver_Arvin_5160_SL09182A.14374.14374.2	controllerType=0 controllerNumber=1 scan=14374	52.9926
11618:2	1	R.SAHLGDGDEIR.E			585.281	2	1169.56	1169.55	0	0.5	94	Specific	198.02	34.65	34.65	2.83	156	>gB with protein S_cleaved TEV	75	160401_SOliver_Arvin_5160_SL09182A.11142.11142.2	controllerType=0 controllerNumber=1 scan=11142	44.2105
11808:2	1	R.SAHLGDGDEIR.E			585.282	2	1169.56	1169.55	0	2	94	Specific	199.89	31.98	31.98	2.83	156	>gB with protein S_cleaved TEV	75	160401_SOliver_Arvin_5160_SL09182A.11279.11279.2	controllerType=0 controllerNumber=1 scan=11279	44.5717
06562:2	1	R.SAHLGDGDEIR.E			585.282	2	1169.56	1169.55	0	1.8	94	Specific	202.55	84.52	84.52	3.45	156	>gB with protein S_cleaved TEV	75	160401_SOliver_Arvin_5160_SL09182A.7335.7335.2	controllerType=0 controllerNumber=1 scan=7335	33.2726
12885:2	1	R.SAHLGDGDEIR.E			585.282	2	1169.56	1169.55	0	2	94	Specific	204.24	73.63	73.63	3.07	156	>gB with protein S_cleaved TEV	75	160401_SOliver_Arvin_5160_SL09182A.12115.12115.2	controllerType=0 controllerNumber=1 scan=12115	47.1399
12306:2	1	R.SAHLGDGDEIR.E			585.282	2	1169.56	1169.55	0	1.1	94	Specific	204.52	37.22	37.22	2.46	156	>gB with protein S_cleaved TEV	75	160401_SOliver_Arvin_5160_SL09182A.11638.11638.2	controllerType=0 controllerNumber=1 scan=11638	45.6176
07021:2	1	R.SAHLGDGDEIR.E			585.282	2	1169.56	1169.55	0	2.2	94	Specific	206.02	105.02	105.02	3.65	156	>gB with protein S_cleaved TEV	75	160401_SOliver_Arvin_5160_SL09182A.7699.7699.2	controllerType=0 controllerNumber=1 scan=7699	34.4438
12663:2	1	R.SAHLGDGDEIR.E			585.282	2	1169.56	1169.55	0	1	94	Specific	207.74	45.77	45.77	2.83	156	>gB with protein S_cleaved TEV	75	160401_SOliver_Arvin_5160_SL09182A.11941.11941.2	controllerType=0 controllerNumber=1 scan=11941	46.6589
11899:2	1	R.SAHLGDGDEIR.E			585.282	2	1169.56	1169.55	0	2.3	94	Specific	208.78	30.92	30.92	3.03	156	>gB with protein S_cleaved TEV	75	160401_SOliver_Arvin_5160_SL09182A.11341.11341.2	controllerType=0 controllerNumber=1 scan=11341	44.7497
12265:2	1	R.SAHLGDGDEIR.E			585.282	2	1169.56	1169.55	0	1.2	94	Specific	208.95	28.82	28.82	2.63	156	>gB with protein S_cleaved TEV	75	160401_SOliver_Arvin_5160_SL09182A.11610.11610.2	controllerType=0 controllerNumber=1 scan=11610	45.5432
12622:2	1	R.SAHLGDGDEIR.E			585.282	2	1169.56	1169.55	0	1.5	94	Specific	210.31	76.23	76.23	3.36	156	>gB with protein S_cleaved TEV	75	160401_SOliver_Arvin_5160_SL09182A.11908.11908.2	controllerType=0 controllerNumber=1 scan=11908	46.5593
06644:2	1	R.SAHLGDGDEIR.E			585.282	2	1169.56	1169.55	0	1.9	94	Specific	215.42	84.89	84.89	3.45	156	>gB with protein S_cleaved TEV	75	160401_SOliver_Arvin_5160_SL09182A.7394.7394.2	controllerType=0 controllerNumber=1 scan=7394	33.4359
12422:2	1	R.SAHLGDGDEIR.E			585.282	2	1169.56	1169.55	0	2.5	94	Specific	217.87	10.71	10.71	2.35	156	>gB with protein S_cleaved TEV	75	160401_SOliver_Arvin_5160_SL09182A.11721.11721.2	controllerType=0 controllerNumber=1 scan=11721	45.8495
12767:2	1	R.SAHLGDGDEIR.E			585.282	2	1169.56	1169.55	0	1.7	94	Specific	218.97	69.3	69.3	3.08	156	>gB with protein S_cleaved TEV	75	160401_SOliver_Arvin_5160_SL09182A.12025.12025.2	controllerType=0 controllerNumber=1 scan=12025	46.9023
14634:2	1	R.SAHLGDGDEIR.E			585.282	2	1169.56	1169.55	0	1.1	94	Specific	219.02	69.83	69.83	3.08	156	>gB with protein S_cleaved TEV	75	160401_SOliver_Arvin_5160_SL09182A.13395.13395.2	controllerType=0 controllerNumber=1 scan=13395	50.4439
12396:2	1	R.SAHLGDGDEIR.E			585.282	2	1169.56	1169.55	0	1.5	94	Specific	221.89	46.46	46.46	3.69	156	>gB with protein S_cleaved TEV	75	160401_SOliver_Arvin_5160_SL09182A.11703.11703.2	controllerType=0 controllerNumber=1 scan=11703	45.7989
06761:2	1	R.SAHLGDGDEIR.E			585.282	2	1169.56	1169.55	0	2.2	94	Specific	222.6	62.41	62.41	4.09	156	>gB with protein S_cleaved TEV	75	160401_SOliver_Arvin_5160_SL09182A.7487.7487.2	controllerType=0 controllerNumber=1 scan=7487	33.7131
12012:2	1	R.SAHLGDGDEIR.E			585.283	2	1169.56	1169.55	0	2.7	94	Specific	222.93	65.29	65.29	4.09	156	>gB with protein S_cleaved TEV	75	160401_SOliver_Arvin_5160_SL09182A.11420.11420.2	controllerType=0 controllerNumber=1 scan=11420	44.9611
11674:2	1	R.SAHLGDGDEIR.E			585.281	2	1169.56	1169.55	0	0.8	94	Specific	224.17	69.05	69.05	3.77	156	>gB with protein S_cleaved TEV	75	160401_SOliver_Arvin_5160_SL09182A.11184.11184.2	controllerType=0 controllerNumber=1 scan=11184	44.3198
11406:2	1	R.SAHLGDGDEIR.E			585.282	2	1169.56	1169.55	0	2.4	94	Specific	224.45	36.91	36.91	3.51	156	>gB with protein S_cleaved TEV	75	160401_SOliver_Arvin_5160_SL09182A.10983.10983.2	controllerType=0 controllerNumber=1 scan=10983	43.7739
12719:2	1	R.SAHLGDGDEIR.E			585.282	2	1169.56	1169.55	0	1.7	94	Specific	226.93	80.55	80.55	4.37	156	>gB with protein S_cleaved TEV	75	160401_SOliver_Arvin_5160_SL09182A.11987.11987.2	controllerType=0 controllerNumber=1 scan=11987	46.7978
11438:2	1	R.SAHLGDGDEIR.E			585.282	2	1169.56	1169.55	0	2.1	94	Specific	228.15	50.35	50.35	4.07	156	>gB with protein S_cleaved TEV	75	160401_SOliver_Arvin_5160_SL09182A.11008.11008.2	controllerType=0 controllerNumber=1 scan=11008	43.8398
06539:2	1	R.SAHLGDGDEIR.E			585.283	2	1169.56	1169.55	0	2.7	94	Specific	229.17	49.67	49.67	3.75	156	>gB with protein S_cleaved TEV	75	160401_SOliver_Arvin_5160_SL09182A.7321.7321.2	controllerType=0 controllerNumber=1 scan=7321	33.2356
12326:2	1	R.SAHLGDGDEIR.E			585.282	2	1169.56	1169.55	0	1.7	94	Specific	232.53	73.6	73.6	3.77	156	>gB with protein S_cleaved TEV	75	160401_SOliver_Arvin_5160_SL09182A.11653.11653.2	controllerType=0 controllerNumber=1 scan=11653	45.6631
06828:2	1	R.SAHLGDGDEIR.E			585.282	2	1169.56	1169.55	0	1	94	Specific	234.57	109.05	109.05	4.34	156	>gB with protein S_cleaved TEV	75	160401_SOliver_Arvin_5160_SL09182A.7536.7536.2	controllerType=0 controllerNumber=1 scan=7536	33.8492
06693:2	1	R.SAHLGDGDEIR.E			585.282	2	1169.56	1169.55	0	2.4	94	Specific	237.67	98.98	98.98	4.35	156	>gB with protein S_cleaved TEV	75	160401_SOliver_Arvin_5160_SL09182A.7434.7434.2	controllerType=0 controllerNumber=1 scan=7434	33.5455
06608:2	1	R.SAHLGDGDEIR.E			585.282	2	1169.56	1169.55	0	2.2	94	Specific	238.66	92.67	92.67	4.35	156	>gB with protein S_cleaved TEV	75	160401_SOliver_Arvin_5160_SL09182A.7370.7370.2	controllerType=0 controllerNumber=1 scan=7370	33.3716
11604:2	1	R.SAHLGDGDEIR.E			585.282	2	1169.56	1169.55	0	2.5	94	Specific	239.29	97.69	97.69	4.5	156	>gB with protein S_cleaved TEV	75	160401_SOliver_Arvin_5160_SL09182A.11130.11130.2	controllerType=0 controllerNumber=1 scan=11130	44.1769
06627:2	1	R.SAHLGDGDEIR.E			585.282	2	1169.56	1169.55	0	1.3	94	Specific	240.85	120.46	120.46	4.84	156	>gB with protein S_cleaved TEV	75	160401_SOliver_Arvin_5160_SL09182A.7382.7382.2	controllerType=0 controllerNumber=1 scan=7382	33.4032
06722:2	1	R.SAHLGDGDEIR.E			585.283	2	1169.56	1169.55	0	3	94	Specific	241.02	110.86	110.86	4.65	156	>gB with protein S_cleaved TEV	75	160401_SOliver_Arvin_5160_SL09182A.7455.7455.2	controllerType=0 controllerNumber=1 scan=7455	33.6074
10091:2	1	R.SAHLGDGDEIR.E			585.282	2	1169.56	1169.55	0	1.5	94	Specific	241.35	58.69	58.69	4.45	156	>gB with protein S_cleaved TEV	75	160401_SOliver_Arvin_5160_SL09182A.9972.9972.2	controllerType=0 controllerNumber=1 scan=9972	40.9285
06815:2	1	R.SAHLGDGDEIR.E			585.283	2	1169.56	1169.55	0	3	94	Specific	241.43	88.28	88.28	4.49	156	>gB with protein S_cleaved TEV	75	160401_SOliver_Arvin_5160_SL09182A.7525.7525.2	controllerType=0 controllerNumber=1 scan=7525	33.8192
11349:2	1	R.SAHLGDGDEIR.E			585.282	2	1169.56	1169.55	0	2.1	94	Specific	241.66	67.69	67.69	4.59	156	>gB with protein S_cleaved TEV	75	160401_SOliver_Arvin_5160_SL09182A.10939.10939.2	controllerType=0 controllerNumber=1 scan=10939	43.6551
09245:2	1	R.SAHLGDGDEIR.E			585.282	2	1169.56	1169.55	0	2.2	94	Specific	243.75	92.84	92.84	4.7	156	>gB with protein S_cleaved TEV	75	160401_SOliver_Arvin_5160_SL09182A.9336.9336.2	controllerType=0 controllerNumber=1 scan=9336	39.1729
06590:2	1	R.SAHLGDGDEIR.E			585.282	2	1169.56	1169.55	0	2.2	94	Specific	245.15	49.19	49.19	4.07	156	>gB with protein S_cleaved TEV	75	160401_SOliver_Arvin_5160_SL09182A.7356.7356.2	controllerType=0 controllerNumber=1 scan=7356	33.3353
11998:2	1	R.SAHLGDGDEIR.E			585.283	2	1169.56	1169.55	0	3.3	94	Specific	246.1	34.2	34.2	3.86	156	>gB with protein S_cleaved TEV	75	160401_SOliver_Arvin_5160_SL09182A.11411.11411.2	controllerType=0 controllerNumber=1 scan=11411	44.9349
07270:2	1	R.SAHLGDGDEIR.E			585.282	2	1169.56	1169.55	0	2.3	94	Specific	250.41	45.72	45.72	4.16	156	>gB with protein S_cleaved TEV	75	160401_SOliver_Arvin_5160_SL09182A.7900.7900.2	controllerType=0 controllerNumber=1 scan=7900	35.1058
11457:2	1	R.SAHLGDGDEIR.E			585.282	2	1169.56	1169.55	0	2.3	94	Specific	252.82	51.85	51.85	4.16	156	>gB with protein S_cleaved TEV	75	160401_SOliver_Arvin_5160_SL09182A.11021.11021.2	controllerType=0 controllerNumber=1 scan=11021	43.8799
09230:2	1	R.SAHLGDGDEIR.E			585.283	2	1169.56	1169.55	0	3	94	Specific	254.99	125.68	125.68	5.29	156	>gB with protein S_cleaved TEV	75	160401_SOliver_Arvin_5160_SL09182A.9323.9323.2	controllerType=0 controllerNumber=1 scan=9323	39.1392
06479:2	1	R.SAHLGDGDEIR.E			585.282	2	1169.56	1169.55	0	2.4	94	Specific	255.75	110.06	110.06	5.2	156	>gB with protein S_cleaved TEV	75	160401_SOliver_Arvin_5160_SL09182A.7280.7280.2	controllerType=0 controllerNumber=1 scan=7280	33.1181
10759:2	1	R.SAHLGDGDEIR.E			585.282	2	1169.56	1169.55	0	2.4	94	Specific	256.47	106.76	106.76	4.87	156	>gB with protein S_cleaved TEV	75	160401_SOliver_Arvin_5160_SL09182A.10474.10474.2	controllerType=0 controllerNumber=1 scan=10474	42.4138
11579:2	1	R.SAHLGDGDEIR.E			585.282	2	1169.56	1169.55	0	1.1	94	Specific	258.54	95.91	95.91	4.51	156	>gB with protein S_cleaved TEV	75	160401_SOliver_Arvin_5160_SL09182A.11110.11110.2	controllerType=0 controllerNumber=1 scan=11110	44.1208
11533:2	1	R.SAHLGDGDEIR.E			585.282	2	1169.56	1169.55	0	2.2	94	Specific	258.63	60.14	60.14	4.25	156	>gB with protein S_cleaved TEV	75	160401_SOliver_Arvin_5160_SL09182A.11077.11077.2	controllerType=0 controllerNumber=1 scan=11077	44.0257
07097:2	1	R.SAHLGDGDEIR.E			585.282	2	1169.56	1169.55	0	1.5	94	Specific	258.69	70.47	70.47	4.09	156	>gB with protein S_cleaved TEV	75	160401_SOliver_Arvin_5160_SL09182A.7762.7762.2	controllerType=0 controllerNumber=1 scan=7762	34.6627
07181:2	1	R.SAHLGDGDEIR.E			585.282	2	1169.56	1169.55	0	2.5	94	Specific	259.16	76.67	76.67	4.44	156	>gB with protein S_cleaved TEV	75	160401_SOliver_Arvin_5160_SL09182A.7831.7831.2	controllerType=0 controllerNumber=1 scan=7831	34.8818
07061:2	1	R.SAHLGDGDEIR.E			585.282	2	1169.56	1169.55	0	2.3	94	Specific	265.06	99.8	99.8	4.89	156	>gB with protein S_cleaved TEV	75	160401_SOliver_Arvin_5160_SL09182A.7737.7737.2	controllerType=0 controllerNumber=1 scan=7737	34.5912
07134:2	1	R.SAHLGDGDEIR.E			585.282	2	1169.56	1169.55	0	2.1	94	Specific	265.31	91.82	91.82	4.89	156	>gB with protein S_cleaved TEV	75	160401_SOliver_Arvin_5160_SL09182A.7792.7792.2	controllerType=0 controllerNumber=1 scan=7792	34.7579
11398:2	1	R.SAHLGDGDEIR.E			585.281	2	1169.56	1169.55	0	0.8	94	Specific	268.28	117.38	117.38	4.65	156	>gB with protein S_cleaved TEV	75	160401_SOliver_Arvin_5160_SL09182A.10978.10978.2	controllerType=0 controllerNumber=1 scan=10978	43.7574
07179:2	1	R.SAHLGDGDEIR.E			585.282	2	1169.56	1169.55	0	2.6	94	Specific	268.53	104.52	104.52	4.85	156	>gB with protein S_cleaved TEV	75	160401_SOliver_Arvin_5160_SL09182A.7829.7829.2	controllerType=0 controllerNumber=1 scan=7829	34.8717
14490:2	1	R.SAHLGDGDEIR.E			585.282	2	1169.56	1169.55	0	2	94	Specific	270.25	72.27	72.27	4.8	156	>gB with protein S_cleaved TEV	75	160401_SOliver_Arvin_5160_SL09182A.13287.13287.2	controllerType=0 controllerNumber=1 scan=13287	50.1618
06881:2	1	R.SAHLGDGDEIR.E			585.282	2	1169.56	1169.55	0	2.3	94	Specific	271.91	53.61	53.61	4.5	156	>gB with protein S_cleaved TEV	75	160401_SOliver_Arvin_5160_SL09182A.7582.7582.2	controllerType=0 controllerNumber=1 scan=7582	34.0087
06727:2	1	R.SAHLGDGDEIR.E			585.282	2	1169.56	1169.55	0	1.5	94	Specific	276.53	90.42	90.42	4.49	156	>gB with protein S_cleaved TEV	75	160401_SOliver_Arvin_5160_SL09182A.7459.7459.2	controllerType=0 controllerNumber=1 scan=7459	33.6216
11767:2	1	R.SAHLGDGDEIR.E			585.282	2	1169.56	1169.55	0	1.5	94	Specific	280.97	103	103	5.08	156	>gB with protein S_cleaved TEV	75	160401_SOliver_Arvin_5160_SL09182A.11248.11248.2	controllerType=0 controllerNumber=1 scan=11248	44.4854
09095:2	1	R.SAHLGDGDEIR.E			585.282	2	1169.56	1169.55	0	2.3	94	Specific	282	142.69	142.69	5.95	156	>gB with protein S_cleaved TEV	75	160401_SOliver_Arvin_5160_SL09182A.9216.9216.2	controllerType=0 controllerNumber=1 scan=9216	38.8555
09509:2	1	R.SAHLGDGDEIR.E			585.282	2	1169.56	1169.55	0	2	94	Specific	283.32	127.17	127.17	5.83	156	>gB with protein S_cleaved TEV	75	160401_SOliver_Arvin_5160_SL09182A.9537.9537.2	controllerType=0 controllerNumber=1 scan=9537	39.6847
10804:2	1	R.SAHLGDGDEIR.E			585.282	2	1169.56	1169.55	0	1.7	94	Specific	283.41	127.81	127.81	5.57	156	>gB with protein S_cleaved TEV	75	160401_SOliver_Arvin_5160_SL09182A.10510.10510.2	controllerType=0 controllerNumber=1 scan=10510	42.5174
09469:2	1	R.SAHLGDGDEIR.E			585.282	2	1169.56	1169.55	0	1.9	94	Specific	285.21	138.26	138.26	5.83	156	>gB with protein S_cleaved TEV	75	160401_SOliver_Arvin_5160_SL09182A.9507.9507.2	controllerType=0 controllerNumber=1 scan=9507	39.6077
06786:2	1	R.SAHLGDGDEIR.E			585.282	2	1169.56	1169.55	0	2.1	94	Specific	286.26	66.65	66.65	5	156	>gB with protein S_cleaved TEV	75	160401_SOliver_Arvin_5160_SL09182A.7507.7507.2	controllerType=0 controllerNumber=1 scan=7507	33.7739
09788:2	1	R.SAHLGDGDEIR.E			585.281	2	1169.56	1169.55	0	0.6	94	Specific	289.25	97.53	97.53	5.14	156	>gB with protein S_cleaved TEV	75	160401_SOliver_Arvin_5160_SL09182A.9740.9740.2	controllerType=0 controllerNumber=1 scan=9740	40.2227
06228:2	1	R.SAHLGDGDEIR.E			585.282	2	1169.56	1169.55	0	2.6	94	Specific	294.49	135.75	135.75	5.93	156	>gB with protein S_cleaved TEV	75	160401_SOliver_Arvin_5160_SL09182A.7103.7103.2	controllerType=0 controllerNumber=1 scan=7103	32.6384
09870:2	1	R.SAHLGDGDEIR.E			585.282	2	1169.56	1169.55	0	2.3	94	Specific	296.37	121.29	121.29	5.93	156	>gB with protein S_cleaved TEV	75	160401_SOliver_Arvin_5160_SL09182A.9804.9804.2	controllerType=0 controllerNumber=1 scan=9804	40.4074
06383:2	1	R.SAHLGDGDEIR.E			585.282	2	1169.56	1169.55	0	2.1	94	Specific	296.38	107.7	107.7	5.62	156	>gB with protein S_cleaved TEV	75	160401_SOliver_Arvin_5160_SL09182A.7214.7214.2	controllerType=0 controllerNumber=1 scan=7214	32.9356
10859:2	1	R.SAHLGDGDEIR.E			585.283	2	1169.56	1169.55	0	3.7	94	Specific	296.88	90.74	90.74	4.99	156	>gB with protein S_cleaved TEV	75	160401_SOliver_Arvin_5160_SL09182A.10555.10555.2	controllerType=0 controllerNumber=1 scan=10555	42.6441
09319:2	1	R.SAHLGDGDEIR.E			585.282	2	1169.56	1169.55	0	2.2	94	Specific	301.73	148.86	148.86	5.9	156	>gB with protein S_cleaved TEV	75	160401_SOliver_Arvin_5160_SL09182A.9393.9393.2	controllerType=0 controllerNumber=1 scan=9393	39.3177
06424:2	1	R.SAHLGDGDEIR.E			585.283	2	1169.56	1169.55	0	2.9	94	Specific	303.52	83.09	83.09	4.92	156	>gB with protein S_cleaved TEV	75	160401_SOliver_Arvin_5160_SL09182A.7241.7241.2	controllerType=0 controllerNumber=1 scan=7241	33.005
09281:2	1	R.SAHLGDGDEIR.E			585.283	2	1169.56	1169.55	0	2.8	94	Specific	304.88	124.9	124.9	5.31	156	>gB with protein S_cleaved TEV	75	160401_SOliver_Arvin_5160_SL09182A.9363.9363.2	controllerType=0 controllerNumber=1 scan=9363	39.2425
09847:2	1	R.SAHLGDGDEIR.E			585.283	2	1169.56	1169.55	0	3.6	94	Specific	306.46	122.57	122.57	5.46	156	>gB with protein S_cleaved TEV	75	160401_SOliver_Arvin_5160_SL09182A.9785.9785.2	controllerType=0 controllerNumber=1 scan=9785	40.3532
06266:2	1	R.SAHLGDGDEIR.E			585.282	2	1169.56	1169.55	0	2.6	94	Specific	306.68	142.34	142.34	5.61	156	>gB with protein S_cleaved TEV	75	160401_SOliver_Arvin_5160_SL09182A.7131.7131.2	controllerType=0 controllerNumber=1 scan=7131	32.7142
09103:2	1	R.SAHLGDGDEIR.E			585.282	2	1169.56	1169.55	0	2.5	94	Specific	310.29	175.54	175.54	6.19	156	>gB with protein S_cleaved TEV	75	160401_SOliver_Arvin_5160_SL09182A.9224.9224.2	controllerType=0 controllerNumber=1 scan=9224	38.8767
09697:2	1	R.SAHLGDGDEIR.E			585.282	2	1169.56	1169.55	0	1.5	94	Specific	310.29	149.65	149.65	5.36	156	>gB with protein S_cleaved TEV	75	160401_SOliver_Arvin_5160_SL09182A.9671.9671.2	controllerType=0 controllerNumber=1 scan=9671	40.04
06330:2	1	R.SAHLGDGDEIR.E			585.282	2	1169.56	1169.55	0	2.1	94	Specific	315.23	177.04	177.04	6.16	156	>gB with protein S_cleaved TEV	75	160401_SOliver_Arvin_5160_SL09182A.7179.7179.2	controllerType=0 controllerNumber=1 scan=7179	32.844
10787:2	1	R.SAHLGDGDEIR.E			585.282	2	1169.56	1169.55	0	1.5	94	Specific	316.18	64.12	64.12	5.08	156	>gB with protein S_cleaved TEV	75	160401_SOliver_Arvin_5160_SL09182A.10497.10497.2	controllerType=0 controllerNumber=1 scan=10497	42.4826
09351:2	1	R.SAHLGDGDEIR.E			585.283	2	1169.56	1169.55	0	3.1	94	Specific	317.26	165.17	165.17	6.19	156	>gB with protein S_cleaved TEV	75	160401_SOliver_Arvin_5160_SL09182A.9419.9419.2	controllerType=0 controllerNumber=1 scan=9419	39.3833
09580:2	1	R.SAHLGDGDEIR.E			585.282	2	1169.56	1169.55	0	1.3	94	Specific	319.04	160.23	160.23	5.78	156	>gB with protein S_cleaved TEV	75	160401_SOliver_Arvin_5160_SL09182A.9588.9588.2	controllerType=0 controllerNumber=1 scan=9588	39.8204
09491:2	1	R.SAHLGDGDEIR.E			585.282	2	1169.56	1169.55	0	1.9	94	Specific	322.47	109.98	109.98	5.83	156	>gB with protein S_cleaved TEV	75	160401_SOliver_Arvin_5160_SL09182A.9523.9523.2	controllerType=0 controllerNumber=1 scan=9523	39.6481
10620:2	1	R.SAHLGDGDEIR.E			585.282	2	1169.56	1169.55	0	2.1	94	Specific	322.91	177	177	6.47	156	>gB with protein S_cleaved TEV	75	160401_SOliver_Arvin_5160_SL09182A.10360.10360.2	controllerType=0 controllerNumber=1 scan=10360	42.0497
07360:2	1	R.SAHLGDGDEIR.E			585.282	2	1169.56	1169.55	0	2.5	94	Specific	328.99	138.26	138.26	6.3	156	>gB with protein S_cleaved TEV	75	160401_SOliver_Arvin_5160_SL09182A.7965.7965.2	controllerType=0 controllerNumber=1 scan=7965	35.2938
10735:2	1	R.SAHLGDGDEIR.E			585.282	2	1169.56	1169.55	0	1.2	94	Specific	329.2	136.89	136.89	5.89	156	>gB with protein S_cleaved TEV	75	160401_SOliver_Arvin_5160_SL09182A.10455.10455.2	controllerType=0 controllerNumber=1 scan=10455	42.3599
09919:2	1	R.SAHLGDGDEIR.E			585.282	2	1169.56	1169.55	0	1.4	94	Specific	334.23	173.28	173.28	5.93	156	>gB with protein S_cleaved TEV	75	160401_SOliver_Arvin_5160_SL09182A.9841.9841.2	controllerType=0 controllerNumber=1 scan=9841	40.5253
09113:2	1	R.SAHLGDGDEIR.E			585.282	2	1169.56	1169.55	0	1.9	94	Specific	338.24	146.94	146.94	6.32	156	>gB with protein S_cleaved TEV	75	160401_SOliver_Arvin_5160_SL09182A.9232.9232.2	controllerType=0 controllerNumber=1 scan=9232	38.8985
06285:2	1	R.SAHLGDGDEIR.E			585.283	2	1169.56	1169.55	0	3.7	94	Specific	338.59	113.68	113.68	5.64	156	>gB with protein S_cleaved TEV	75	160401_SOliver_Arvin_5160_SL09182A.7146.7146.2	controllerType=0 controllerNumber=1 scan=7146	32.7566
08984:2	1	R.SAHLGDGDEIR.E			585.282	2	1169.56	1169.55	0	2	94	Specific	345.75	144.8	144.8	6	156	>gB with protein S_cleaved TEV	75	160401_SOliver_Arvin_5160_SL09182A.9127.9127.2	controllerType=0 controllerNumber=1 scan=9127	38.625
09189:2	1	R.SAHLGDGDEIR.E			585.283	2	1169.56	1169.55	0	2.7	94	Specific	346.47	157.71	157.71	6.11	156	>gB with protein S_cleaved TEV	75	160401_SOliver_Arvin_5160_SL09182A.9292.9292.2	controllerType=0 controllerNumber=1 scan=9292	39.056
06354:2	1	R.SAHLGDGDEIR.E			585.283	2	1169.56	1169.55	0	2.7	94	Specific	350.32	155.16	155.16	6.11	156	>gB with protein S_cleaved TEV	75	160401_SOliver_Arvin_5160_SL09182A.7195.7195.2	controllerType=0 controllerNumber=1 scan=7195	32.884
09200:2	1	R.SAHLGDGDEIR.E			585.283	2	1169.56	1169.55	0	3.1	94	Specific	351.37	183.42	183.42	6.31	156	>gB with protein S_cleaved TEV	75	160401_SOliver_Arvin_5160_SL09182A.9301.9301.2	controllerType=0 controllerNumber=1 scan=9301	39.081
09050:2	1	R.SAHLGDGDEIR.E			585.282	2	1169.56	1169.55	0	2.5	94	Specific	357.4	164.66	164.66	6.13	156	>gB with protein S_cleaved TEV	75	160401_SOliver_Arvin_5160_SL09182A.9184.9184.2	controllerType=0 controllerNumber=1 scan=9184	38.773
09039:2	1	R.SAHLGDGDEIR.E			585.283	2	1169.56	1169.55	0	3	94	Specific	360.41	184.85	184.85	6.27	156	>gB with protein S_cleaved TEV	75	160401_SOliver_Arvin_5160_SL09182A.9174.9174.2	controllerType=0 controllerNumber=1 scan=9174	38.7472
09080:2	1	R.SAHLGDGDEIR.E			585.283	2	1169.56	1169.55	0	3.4	94	Specific	367.64	181.96	181.96	5.71	156	>gB with protein S_cleaved TEV	75	160401_SOliver_Arvin_5160_SL09182A.9205.9205.2	controllerType=0 controllerNumber=1 scan=9205	38.8274
09130:2	1	R.SAHLGDGDEIR.E			585.282	2	1169.56	1169.55	0	1.8	94	Specific	374.36	154.62	154.62	6.35	156	>gB with protein S_cleaved TEV	75	160401_SOliver_Arvin_5160_SL09182A.9245.9245.2	controllerType=0 controllerNumber=1 scan=9245	38.9314
10293:2	1	R.SAHLGDGDEIR.E			585.283	2	1169.56	1169.55	0	3.1	94	Specific	382.64	195.09	195.09	6.1	156	>gB with protein S_cleaved TEV	75	160401_SOliver_Arvin_5160_SL09182A.10107.10107.2	controllerType=0 controllerNumber=1 scan=10107	41.2877
08827:2	1	R.SAHLGDGDEIR.E			585.282	2	1169.56	1169.55	0	2.3	94	Specific	384.27	243.14	243.14	6.48	156	>gB with protein S_cleaved TEV	75	160401_SOliver_Arvin_5160_SL09182A.9009.9009.2	controllerType=0 controllerNumber=1 scan=9009	38.3169
08331:2	1	R.SAHLGDGDEIR.E			585.283	2	1169.56	1169.55	0	2.9	94	Specific	387.13	216.83	216.83	6.46	156	>gB with protein S_cleaved TEV	75	160401_SOliver_Arvin_5160_SL09182A.8657.8657.2	controllerType=0 controllerNumber=1 scan=8657	37.3121
08995:2	1	R.SAHLGDGDEIR.E			585.282	2	1169.56	1169.55	0	2.5	94	Specific	388.17	146.55	146.55	6.16	156	>gB with protein S_cleaved TEV	75	160401_SOliver_Arvin_5160_SL09182A.9137.9137.2	controllerType=0 controllerNumber=1 scan=9137	38.6508
07896:2	1	R.SAHLGDGDEIR.E			585.282	2	1169.56	1169.55	0	2.1	94	Specific	397.61	214.77	214.77	6.47	156	>gB with protein S_cleaved TEV	75	160401_SOliver_Arvin_5160_SL09182A.8336.8336.2	controllerType=0 controllerNumber=1 scan=8336	36.3009
09172:2	1	R.SAHLGDGDEIR.E			585.282	2	1169.56	1169.55	0	2.4	94	Specific	431.73	221.42	221.42	6.34	156	>gB with protein S_cleaved TEV	75	160401_SOliver_Arvin_5160_SL09182A.9277.9277.2	controllerType=0 controllerNumber=1 scan=9277	39.0142
12414:2	1	R.SAHLGDGDEIR[+14.016].E		R[+14]	592.29	2	1183.57	1183.57	0	1.9	94	Specific	188.2	69.67	69.67	3.33	156	>gB with protein S_cleaved TEV	75	160401_SOliver_Arvin_5160_SL09182A.11716.11716.2	controllerType=0 controllerNumber=1 scan=11716	45.8384
12727:2	1	R.SAHLGDGDEIR[+14.016].E		R[+14]	592.29	2	1183.57	1183.57	0	2.2	94	Specific	195.05	104.08	104.08	3.65	156	>gB with protein S_cleaved TEV	75	160401_SOliver_Arvin_5160_SL09182A.11994.11994.2	controllerType=0 controllerNumber=1 scan=11994	46.8189
12620:2	1	R.SAHLGDGDEIR[+14.016].E		R[+14]	592.29	2	1183.57	1183.57	0	2.4	94	Specific	205.1	66.91	66.91	3.43	156	>gB with protein S_cleaved TEV	75	160401_SOliver_Arvin_5160_SL09182A.11907.11907.2	controllerType=0 controllerNumber=1 scan=11907	46.5571
12651:2	1	R.SAHLGDGDEIR[+14.016].E		R[+14]	592.291	2	1183.57	1183.57	0	3.4	94	Specific	232.17	73.46	73.46	4.09	156	>gB with protein S_cleaved TEV	75	160401_SOliver_Arvin_5160_SL09182A.11932.11932.2	controllerType=0 controllerNumber=1 scan=11932	46.6336
12709:2	1	R.SAHLGDGDEIR[+14.016].E		R[+14]	592.291	2	1183.57	1183.57	0	3.8	94	Specific	232.69	115.08	115.08	4.41	156	>gB with protein S_cleaved TEV	75	160401_SOliver_Arvin_5160_SL09182A.11979.11979.2	controllerType=0 controllerNumber=1 scan=11979	46.7751
11841:2	1	R.SAHLGDGDEIR[+14.016].E		R[+14]	592.29	2	1183.57	1183.57	0	2.3	94	Specific	235.2	113.59	113.59	4.66	156	>gB with protein S_cleaved TEV	75	160401_SOliver_Arvin_5160_SL09182A.11300.11300.2	controllerType=0 controllerNumber=1 scan=11300	44.6298
11939:2	1	R.SAHLGDGDEIR[+14.016].E		R[+14]	592.29	2	1183.57	1183.57	0	1.4	94	Specific	243.84	108.92	108.92	4.32	156	>gB with protein S_cleaved TEV	75	160401_SOliver_Arvin_5160_SL09182A.11371.11371.2	controllerType=0 controllerNumber=1 scan=11371	44.8274
12283:2	1	R.SAHLGDGDEIR[+14.016].E		R[+14]	592.29	2	1183.57	1183.57	0	2.1	94	Specific	265.65	82.14	82.14	4.89	156	>gB with protein S_cleaved TEV	75	160401_SOliver_Arvin_5160_SL09182A.11622.11622.2	controllerType=0 controllerNumber=1 scan=11622	45.5761
36756:3	1	R.SAHLGDGDEIREAIHK.S			583.296	3	1747.87	1747.87	0	0.7	94	Specific	31.03	26.85	26.85	2.08	156	>gB with protein S_cleaved TEV	75	160401_SOliver_Arvin_5160_SL09182A.29130.29130.3	controllerType=0 controllerNumber=1 scan=29130	91.9796
36390:3	1	R.SAHLGDGDEIREAIHK.S			583.297	3	1747.88	1747.87	0	2.1	94	Specific	36.04	36.04	36.04	2.36	156	>gB with protein S_cleaved TEV	75	160401_SOliver_Arvin_5160_SL09182A.28857.28857.3	controllerType=0 controllerNumber=1 scan=28857	91.302
37532:3	1	R.SAHLGDGDEIREAIHK.S			583.296	3	1747.87	1747.87	0	1.4	94	Specific	42.68	42.68	42.68	2.26	156	>gB with protein S_cleaved TEV	75	160401_SOliver_Arvin_5160_SL09182A.29652.29652.3	controllerType=0 controllerNumber=1 scan=29652	93.3104
38224:3	1	R.SAHLGDGDEIREAIHK.S			583.296	3	1747.87	1747.87	0	1.4	94	Specific	46.62	30.86	30.86	2.08	156	>gB with protein S_cleaved TEV	75	160401_SOliver_Arvin_5160_SL09182A.30134.30134.3	controllerType=0 controllerNumber=1 scan=30134	94.5317
36460:3	1	R.SAHLGDGDEIREAIHK.S			583.296	3	1747.87	1747.87	0	1.1	94	Specific	53.52	49.91	49.91	2.63	156	>gB with protein S_cleaved TEV	75	160401_SOliver_Arvin_5160_SL09182A.28906.28906.3	controllerType=0 controllerNumber=1 scan=28906	91.4226
36488:3	1	R.SAHLGDGDEIREAIHK.S			583.296	3	1747.87	1747.87	0	1.3	94	Specific	59.63	36.73	36.73	2.16	156	>gB with protein S_cleaved TEV	75	160401_SOliver_Arvin_5160_SL09182A.28926.28926.3	controllerType=0 controllerNumber=1 scan=28926	91.4703
36142:3	1	R.SAHLGDGDEIREAIHK.S			583.297	3	1747.88	1747.87	0	2.1	94	Specific	61.17	38.01	38.01	2.36	156	>gB with protein S_cleaved TEV	75	160401_SOliver_Arvin_5160_SL09182A.28684.28684.3	controllerType=0 controllerNumber=1 scan=28684	90.8629
35245:3	1	R.SAHLGDGDEIREAIHK.S			583.296	3	1747.87	1747.87	0	1.5	94	Specific	74.27	54	54	2.26	156	>gB with protein S_cleaved TEV	75	160401_SOliver_Arvin_5160_SL09182A.28060.28060.3	controllerType=0 controllerNumber=1 scan=28060	89.2988
36570:3	1	R.SAHLGDGDEIREAIHK.S			583.297	3	1747.88	1747.87	0	1.6	94	Specific	104.03	54.12	54.12	2.83	156	>gB with protein S_cleaved TEV	75	160401_SOliver_Arvin_5160_SL09182A.28987.28987.3	controllerType=0 controllerNumber=1 scan=28987	91.6214
36691:3	1	R.SAHLGDGDEIREAIHK.S			583.297	3	1747.88	1747.87	0	1.6	94	Specific	114.61	90.38	90.38	3.15	156	>gB with protein S_cleaved TEV	75	160401_SOliver_Arvin_5160_SL09182A.29079.29079.3	controllerType=0 controllerNumber=1 scan=29079	91.8477
36643:3	1	R.SAHLGDGDEIREAIHK.S			583.297	3	1747.88	1747.87	0	2	94	Specific	140.13	133.33	133.33	3.71	156	>gB with protein S_cleaved TEV	75	160401_SOliver_Arvin_5160_SL09182A.29043.29043.3	controllerType=0 controllerNumber=1 scan=29043	91.7595
33383:5	1	K.SQDAETKPTFYVC[+71.037]PPPTGSTIVR.L		C[+71]	513.86	5	2565.27	2565.27	0	2.8	110	Specific	3.34	3.34	3.34	2.66	156	>gB with protein S_cleaved TEV	75	160401_SOliver_Arvin_5160_SL09182A.26774.26774.2	controllerType=0 controllerNumber=1 scan=26774	85.9761
33717:5	1	K.SQDAETKPTFYVC[+71.037]PPPTGSTIVR.L		C[+71]	513.86	5	2565.27	2565.27	0	2.6	110	Specific	18.96	18.96	18.96	3.04	156	>gB with protein S_cleaved TEV	75	160401_SOliver_Arvin_5160_SL09182A.27009.27009.2	controllerType=0 controllerNumber=1 scan=27009	86.5669
35911:3	1	K.SQDAETKPTFYVC[+71.037]PPPTGSTIVR.L		C[+71]	855.762	3	2565.27	2565.27	0	2.8	110	Specific	23.13	6.11	6.11	2.55	156	>gB with protein S_cleaved TEV	75	160401_SOliver_Arvin_5160_SL09182A.28522.28522.3	controllerType=0 controllerNumber=1 scan=28522	90.4586
33190:5	1	K.SQDAETKPTFYVC[+71.037]PPPTGSTIVR.L		C[+71]	513.861	5	2565.27	2565.27	0	3.2	110	Specific	43.51	43.51	43.51	3.7	156	>gB with protein S_cleaved TEV	75	160401_SOliver_Arvin_5160_SL09182A.26637.26637.2	controllerType=0 controllerNumber=1 scan=26637	85.6266
41788:3	1	K.SQDAETKPTFYVC[+71.037]PPPTGSTIVR.L		C[+71]	855.763	3	2565.27	2565.27	0	3.4	110	Specific	55.77	3.61	3.61	2.56	156	>gB with protein S_cleaved TEV	75	160401_SOliver_Arvin_5160_SL09182A.32597.32597.3	controllerType=0 controllerNumber=1 scan=32597	101.137
37459:3	1	K.SQDAETKPTFYVC[+71.037]PPPTGSTIVR.L		C[+71]	855.763	3	2565.27	2565.27	0	3.2	110	Specific	67.49	26.96	26.96	2.85	156	>gB with protein S_cleaved TEV	75	160401_SOliver_Arvin_5160_SL09182A.29602.29602.3	controllerType=0 controllerNumber=1 scan=29602	93.184
35383:3	1	K.SQDAETKPTFYVC[+71.037]PPPTGSTIVR.L		C[+71]	855.764	3	2565.28	2565.27	0	5	110	Specific	85.52	85.52	85.52	3.77	156	>gB with protein S_cleaved TEV	75	160401_SOliver_Arvin_5160_SL09182A.28153.28153.3	controllerType=0 controllerNumber=1 scan=28153	89.5318
40209:3	1	K.SQDAETKPTFYVC[+71.037]PPPTGSTIVR.L		C[+71]	855.763	3	2565.27	2565.27	0	3	110	Specific	85.92	45.38	45.38	2.87	156	>gB with protein S_cleaved TEV	75	160401_SOliver_Arvin_5160_SL09182A.31499.31499.3	controllerType=0 controllerNumber=1 scan=31499	98.0786
35599:3	1	K.SQDAETKPTFYVC[+71.037]PPPTGSTIVR.L		C[+71]	855.763	3	2565.27	2565.27	0	3.1	110	Specific	90.44	47.83	47.83	3.12	156	>gB with protein S_cleaved TEV	75	160401_SOliver_Arvin_5160_SL09182A.28299.28299.3	controllerType=0 controllerNumber=1 scan=28299	89.8976
37191:3	1	K.SQDAETKPTFYVC[+71.037]PPPTGSTIVR.L		C[+71]	855.761	3	2565.27	2565.27	0	1.5	110	Specific	91.05	61.84	61.84	3.59	156	>gB with protein S_cleaved TEV	75	160401_SOliver_Arvin_5160_SL09182A.29424.29424.3	controllerType=0 controllerNumber=1 scan=29424	92.7222
35862:3	1	K.SQDAETKPTFYVC[+71.037]PPPTGSTIVR.L		C[+71]	855.763	3	2565.27	2565.27	0	3	110	Specific	95.29	29.69	29.69	3.11	156	>gB with protein S_cleaved TEV	75	160401_SOliver_Arvin_5160_SL09182A.28489.28489.3	controllerType=0 controllerNumber=1 scan=28489	90.3759
35932:3	1	K.SQDAETKPTFYVC[+71.037]PPPTGSTIVR.L		C[+71]	855.763	3	2565.27	2565.27	0	3.7	110	Specific	98.21	69.31	69.31	3.69	156	>gB with protein S_cleaved TEV	75	160401_SOliver_Arvin_5160_SL09182A.28538.28538.3	controllerType=0 controllerNumber=1 scan=28538	90.497
42119:3	1	K.SQDAETKPTFYVC[+71.037]PPPTGSTIVR.L		C[+71]	855.763	3	2565.27	2565.27	0	3.3	110	Specific	100.75	32.93	32.93	3.41	156	>gB with protein S_cleaved TEV	75	160401_SOliver_Arvin_5160_SL09182A.32830.32830.3	controllerType=0 controllerNumber=1 scan=32830	101.774
40399:3	1	K.SQDAETKPTFYVC[+71.037]PPPTGSTIVR.L		C[+71]	855.763	3	2565.27	2565.27	0	2.9	110	Specific	103.1	37.95	37.95	3.11	156	>gB with protein S_cleaved TEV	75	160401_SOliver_Arvin_5160_SL09182A.31629.31629.3	controllerType=0 controllerNumber=1 scan=31629	98.4434
38552:3	1	K.SQDAETKPTFYVC[+71.037]PPPTGSTIVR.L		C[+71]	855.762	3	2565.27	2565.27	0	2.6	110	Specific	111.59	31.77	31.77	3.41	156	>gB with protein S_cleaved TEV	75	160401_SOliver_Arvin_5160_SL09182A.30371.30371.3	controllerType=0 controllerNumber=1 scan=30371	95.1586
39934:3	1	K.SQDAETKPTFYVC[+71.037]PPPTGSTIVR.L		C[+71]	855.761	3	2565.27	2565.27	0	1.2	110	Specific	114.57	61.03	61.03	3.59	156	>gB with protein S_cleaved TEV	75	160401_SOliver_Arvin_5160_SL09182A.31325.31325.3	controllerType=0 controllerNumber=1 scan=31325	97.6111
41049:3	1	K.SQDAETKPTFYVC[+71.037]PPPTGSTIVR.L		C[+71]	855.763	3	2565.28	2565.27	0	3.9	110	Specific	116.22	100.83	100.83	4.01	156	>gB with protein S_cleaved TEV	75	160401_SOliver_Arvin_5160_SL09182A.32088.32088.3	controllerType=0 controllerNumber=1 scan=32088	99.7779
33361:2	1	K.SQDAETKPTFYVC[+71.037]PPPTGSTIVR.L		C[+71]	1283.14	2	2565.27	2565.27	0	2.8	110	Specific	119.86	119.86	119.86	4.52	156	>gB with protein S_cleaved TEV	75	160401_SOliver_Arvin_5160_SL09182A.26758.26758.2	controllerType=0 controllerNumber=1 scan=26758	85.9357
36353:3	1	K.SQDAETKPTFYVC[+71.037]PPPTGSTIVR.L		C[+71]	855.764	3	2565.28	2565.27	0	4.8	110	Specific	124.13	99.75	99.75	4.09	156	>gB with protein S_cleaved TEV	75	160401_SOliver_Arvin_5160_SL09182A.28830.28830.3	controllerType=0 controllerNumber=1 scan=28830	91.233
38428:3	1	K.SQDAETKPTFYVC[+71.037]PPPTGSTIVR.L		C[+71]	855.761	3	2565.27	2565.27	0	1.2	110	Specific	131.89	64.72	64.72	3.59	156	>gB with protein S_cleaved TEV	75	160401_SOliver_Arvin_5160_SL09182A.30288.30288.3	controllerType=0 controllerNumber=1 scan=30288	94.9447
36544:3	1	K.SQDAETKPTFYVC[+71.037]PPPTGSTIVR.L		C[+71]	855.762	3	2565.27	2565.27	0	2.3	110	Specific	133.98	133.98	133.98	4.28	156	>gB with protein S_cleaved TEV	75	160401_SOliver_Arvin_5160_SL09182A.28965.28965.3	controllerType=0 controllerNumber=1 scan=28965	91.5645
32827:3	1	K.SQDAETKPTFYVC[+71.037]PPPTGSTIVR.L		C[+71]	855.763	3	2565.27	2565.27	0	3	110	Specific	134.27	73.87	73.87	4.05	156	>gB with protein S_cleaved TEV	75	160401_SOliver_Arvin_5160_SL09182A.26398.26398.3	controllerType=0 controllerNumber=1 scan=26398	84.9959
36272:3	1	K.SQDAETKPTFYVC[+71.037]PPPTGSTIVR.L		C[+71]	855.763	3	2565.27	2565.27	0	3.7	110	Specific	135.38	135.38	135.38	4.07	156	>gB with protein S_cleaved TEV	75	160401_SOliver_Arvin_5160_SL09182A.28772.28772.3	controllerType=0 controllerNumber=1 scan=28772	91.0884
35410:3	1	K.SQDAETKPTFYVC[+71.037]PPPTGSTIVR.L		C[+71]	855.764	3	2565.28	2565.27	0	4.7	110	Specific	135.81	81.55	81.55	4.09	156	>gB with protein S_cleaved TEV	75	160401_SOliver_Arvin_5160_SL09182A.28171.28171.3	controllerType=0 controllerNumber=1 scan=28171	89.5764
35242:3	1	K.SQDAETKPTFYVC[+71.037]PPPTGSTIVR.L		C[+71]	855.763	3	2565.27	2565.27	0	3.1	110	Specific	140.03	135.1	135.1	4.63	156	>gB with protein S_cleaved TEV	75	160401_SOliver_Arvin_5160_SL09182A.28058.28058.3	controllerType=0 controllerNumber=1 scan=28058	89.2944
37323:3	1	K.SQDAETKPTFYVC[+71.037]PPPTGSTIVR.L		C[+71]	855.763	3	2565.27	2565.27	0	3.6	110	Specific	142.54	110.06	110.06	4.09	156	>gB with protein S_cleaved TEV	75	160401_SOliver_Arvin_5160_SL09182A.29511.29511.3	controllerType=0 controllerNumber=1 scan=29511	92.9462
37250:3	1	K.SQDAETKPTFYVC[+71.037]PPPTGSTIVR.L		C[+71]	855.763	3	2565.27	2565.27	0	3.6	110	Specific	143.4	103.62	103.62	3.76	156	>gB with protein S_cleaved TEV	75	160401_SOliver_Arvin_5160_SL09182A.29463.29463.3	controllerType=0 controllerNumber=1 scan=29463	92.8222
41703:3	1	K.SQDAETKPTFYVC[+71.037]PPPTGSTIVR.L		C[+71]	855.763	3	2565.27	2565.27	0	3.4	110	Specific	144.04	104.36	104.36	4.01	156	>gB with protein S_cleaved TEV	75	160401_SOliver_Arvin_5160_SL09182A.32536.32536.3	controllerType=0 controllerNumber=1 scan=32536	100.973
41409:3	1	K.SQDAETKPTFYVC[+71.037]PPPTGSTIVR.L		C[+71]	855.761	3	2565.27	2565.27	0	1.3	110	Specific	144.51	76.51	76.51	3.73	156	>gB with protein S_cleaved TEV	75	160401_SOliver_Arvin_5160_SL09182A.32333.32333.2	controllerType=0 controllerNumber=1 scan=32333	100.434
40058:3	1	K.SQDAETKPTFYVC[+71.037]PPPTGSTIVR.L		C[+71]	855.762	3	2565.27	2565.27	0	2.4	110	Specific	144.71	48.3	48.3	3.69	156	>gB with protein S_cleaved TEV	75	160401_SOliver_Arvin_5160_SL09182A.31405.31405.3	controllerType=0 controllerNumber=1 scan=31405	97.8256
38399:3	1	K.SQDAETKPTFYVC[+71.037]PPPTGSTIVR.L		C[+71]	855.762	3	2565.27	2565.27	0	1.9	110	Specific	144.96	99.16	99.16	4.38	156	>gB with protein S_cleaved TEV	75	160401_SOliver_Arvin_5160_SL09182A.30267.30267.3	controllerType=0 controllerNumber=1 scan=30267	94.8886
33549:2	1	K.SQDAETKPTFYVC[+71.037]PPPTGSTIVR.L		C[+71]	1283.14	2	2565.27	2565.27	0	3.6	110	Specific	145.79	131.71	131.71	4.41	156	>gB with protein S_cleaved TEV	75	160401_SOliver_Arvin_5160_SL09182A.26890.26890.2	controllerType=0 controllerNumber=1 scan=26890	86.2618
32910:3	1	K.SQDAETKPTFYVC[+71.037]PPPTGSTIVR.L		C[+71]	855.762	3	2565.27	2565.27	0	2.7	110	Specific	146.72	146.72	146.72	4.47	156	>gB with protein S_cleaved TEV	75	160401_SOliver_Arvin_5160_SL09182A.26453.26453.3	controllerType=0 controllerNumber=1 scan=26453	85.1446
34615:3	1	K.SQDAETKPTFYVC[+71.037]PPPTGSTIVR.L		C[+71]	855.763	3	2565.27	2565.27	0	3.7	110	Specific	150.97	150.97	150.97	4.53	156	>gB with protein S_cleaved TEV	75	160401_SOliver_Arvin_5160_SL09182A.27641.27641.3	controllerType=0 controllerNumber=1 scan=27641	88.2208
36798:3	1	K.SQDAETKPTFYVC[+71.037]PPPTGSTIVR.L		C[+71]	855.762	3	2565.27	2565.27	0	2.8	110	Specific	152.7	123.6	123.6	4.63	156	>gB with protein S_cleaved TEV	75	160401_SOliver_Arvin_5160_SL09182A.29162.29162.3	controllerType=0 controllerNumber=1 scan=29162	92.0592
40381:3	1	K.SQDAETKPTFYVC[+71.037]PPPTGSTIVR.L		C[+71]	855.762	3	2565.27	2565.27	0	2.4	110	Specific	153.72	9.28	9.28	3.04	156	>gB with protein S_cleaved TEV	75	160401_SOliver_Arvin_5160_SL09182A.31616.31616.3	controllerType=0 controllerNumber=1 scan=31616	98.4069
33475:2	1	K.SQDAETKPTFYVC[+71.037]PPPTGSTIVR.L		C[+71]	1283.14	2	2565.28	2565.27	0	4.5	110	Specific	160.42	146.42	146.42	4.55	156	>gB with protein S_cleaved TEV	75	160401_SOliver_Arvin_5160_SL09182A.26839.26839.2	controllerType=0 controllerNumber=1 scan=26839	86.1357
40602:3	1	K.SQDAETKPTFYVC[+71.037]PPPTGSTIVR.L		C[+71]	855.761	3	2565.27	2565.27	0	1.6	110	Specific	163.22	71.88	71.88	3.78	156	>gB with protein S_cleaved TEV	75	160401_SOliver_Arvin_5160_SL09182A.31768.31768.3	controllerType=0 controllerNumber=1 scan=31768	98.837
35750:3	1	K.SQDAETKPTFYVC[+71.037]PPPTGSTIVR.L		C[+71]	855.763	3	2565.27	2565.27	0	3.4	110	Specific	165.81	140.83	140.83	4.2	156	>gB with protein S_cleaved TEV	75	160401_SOliver_Arvin_5160_SL09182A.28410.28410.3	controllerType=0 controllerNumber=1 scan=28410	90.176
40504:3	1	K.SQDAETKPTFYVC[+71.037]PPPTGSTIVR.L		C[+71]	855.758	3	2565.26	2565.27	0	-2	110	Specific	167.11	113.66	113.66	3.49	156	>gB with protein S_cleaved TEV	75	160401_SOliver_Arvin_5160_SL09182A.31699.31699.3	controllerType=0 controllerNumber=1 scan=31699	98.6417
36480:3	1	K.SQDAETKPTFYVC[+71.037]PPPTGSTIVR.L		C[+71]	855.762	3	2565.27	2565.27	0	2.7	110	Specific	167.48	146.77	146.77	4.65	156	>gB with protein S_cleaved TEV	75	160401_SOliver_Arvin_5160_SL09182A.28919.28919.3	controllerType=0 controllerNumber=1 scan=28919	91.4511
33589:2	1	K.SQDAETKPTFYVC[+71.037]PPPTGSTIVR.L		C[+71]	1283.14	2	2565.28	2565.27	0	5	110	Specific	171.93	167.67	167.67	4.08	156	>gB with protein S_cleaved TEV	75	160401_SOliver_Arvin_5160_SL09182A.26919.26919.2	controllerType=0 controllerNumber=1 scan=26919	86.3369
41901:3	1	K.SQDAETKPTFYVC[+71.037]PPPTGSTIVR.L		C[+71]	855.76	3	2565.27	2565.27	0	0	110	Specific	173.71	102.64	102.64	4.16	156	>gB with protein S_cleaved TEV	75	160401_SOliver_Arvin_5160_SL09182A.32677.32677.3	controllerType=0 controllerNumber=1 scan=32677	101.358
37969:3	1	K.SQDAETKPTFYVC[+71.037]PPPTGSTIVR.L		C[+71]	855.762	3	2565.27	2565.27	0	2.2	110	Specific	174.59	78.17	78.17	4.09	156	>gB with protein S_cleaved TEV	75	160401_SOliver_Arvin_5160_SL09182A.29957.29957.3	controllerType=0 controllerNumber=1 scan=29957	94.0749
33674:2	1	K.SQDAETKPTFYVC[+71.037]PPPTGSTIVR.L		C[+71]	1283.14	2	2565.27	2565.27	0	2.5	110	Specific	176.7	176.7	176.7	4.96	156	>gB with protein S_cleaved TEV	75	160401_SOliver_Arvin_5160_SL09182A.26976.26976.2	controllerType=0 controllerNumber=1 scan=26976	86.4809
33431:2	1	K.SQDAETKPTFYVC[+71.037]PPPTGSTIVR.L		C[+71]	1283.14	2	2565.28	2565.27	0	3.9	110	Specific	177.28	177.28	177.28	4.67	156	>gB with protein S_cleaved TEV	75	160401_SOliver_Arvin_5160_SL09182A.26809.26809.2	controllerType=0 controllerNumber=1 scan=26809	86.0607
34250:3	1	K.SQDAETKPTFYVC[+71.037]PPPTGSTIVR.L		C[+71]	855.761	3	2565.27	2565.27	0	1.7	110	Specific	178.79	178.79	178.79	4.89	156	>gB with protein S_cleaved TEV	75	160401_SOliver_Arvin_5160_SL09182A.27369.27369.3	controllerType=0 controllerNumber=1 scan=27369	87.5222
35366:3	1	K.SQDAETKPTFYVC[+71.037]PPPTGSTIVR.L		C[+71]	855.763	3	2565.27	2565.27	0	3	110	Specific	180.31	142.27	142.27	4.65	156	>gB with protein S_cleaved TEV	75	160401_SOliver_Arvin_5160_SL09182A.28141.28141.3	controllerType=0 controllerNumber=1 scan=28141	89.5011
46520:3	1	K.SQDAETKPTFYVC[+71.037]PPPTGSTIVR.L		C[+71]	855.763	3	2565.27	2565.27	0	3	110	Specific	180.42	112.87	112.87	4.5	156	>gB with protein S_cleaved TEV	75	160401_SOliver_Arvin_5160_SL09182A.36553.36553.3	controllerType=0 controllerNumber=1 scan=36553	114.179
33408:2	1	K.SQDAETKPTFYVC[+71.037]PPPTGSTIVR.L		C[+71]	1283.14	2	2565.27	2565.27	0	3.5	110	Specific	182.3	182.3	182.3	4.59	156	>gB with protein S_cleaved TEV	75	160401_SOliver_Arvin_5160_SL09182A.26792.26792.2	controllerType=0 controllerNumber=1 scan=26792	86.0191
33206:2	1	K.SQDAETKPTFYVC[+71.037]PPPTGSTIVR.L		C[+71]	1283.14	2	2565.27	2565.27	0	2.7	110	Specific	184.74	170.67	170.67	4.5	156	>gB with protein S_cleaved TEV	75	160401_SOliver_Arvin_5160_SL09182A.26648.26648.2	controllerType=0 controllerNumber=1 scan=26648	85.6555
33275:2	1	K.SQDAETKPTFYVC[+71.037]PPPTGSTIVR.L		C[+71]	1283.14	2	2565.28	2565.27	0	4.7	110	Specific	188.53	188.53	188.53	4.51	156	>gB with protein S_cleaved TEV	75	160401_SOliver_Arvin_5160_SL09182A.26696.26696.2	controllerType=0 controllerNumber=1 scan=26696	85.7782
32836:3	1	K.SQDAETKPTFYVC[+71.037]PPPTGSTIVR.L		C[+71]	855.763	3	2565.28	2565.27	0	3.9	110	Specific	194.09	160.26	160.26	4.41	156	>gB with protein S_cleaved TEV	75	160401_SOliver_Arvin_5160_SL09182A.26404.26404.3	controllerType=0 controllerNumber=1 scan=26404	85.0147
36217:3	1	K.SQDAETKPTFYVC[+71.037]PPPTGSTIVR.L		C[+71]	855.764	3	2565.28	2565.27	0	4.7	110	Specific	194.93	173.65	173.65	4.55	156	>gB with protein S_cleaved TEV	75	160401_SOliver_Arvin_5160_SL09182A.28736.28736.3	controllerType=0 controllerNumber=1 scan=28736	90.9979
36388:3	1	K.SQDAETKPTFYVC[+71.037]PPPTGSTIVR.L		C[+71]	855.763	3	2565.27	2565.27	0	2.9	110	Specific	196.17	157.19	157.19	4.65	156	>gB with protein S_cleaved TEV	75	160401_SOliver_Arvin_5160_SL09182A.28855.28855.3	controllerType=0 controllerNumber=1 scan=28855	91.2931
35154:3	1	K.SQDAETKPTFYVC[+71.037]PPPTGSTIVR.L		C[+71]	855.764	3	2565.28	2565.27	0	4.9	110	Specific	197.31	177.93	177.93	4.55	156	>gB with protein S_cleaved TEV	75	160401_SOliver_Arvin_5160_SL09182A.27995.27995.3	controllerType=0 controllerNumber=1 scan=27995	89.139
33495:3	1	K.SQDAETKPTFYVC[+71.037]PPPTGSTIVR.L		C[+71]	855.762	3	2565.27	2565.27	0	2.8	110	Specific	198.1	198.1	198.1	5.14	156	>gB with protein S_cleaved TEV	75	160401_SOliver_Arvin_5160_SL09182A.26852.26852.3	controllerType=0 controllerNumber=1 scan=26852	86.169
40143:3	1	K.SQDAETKPTFYVC[+71.037]PPPTGSTIVR.L		C[+71]	855.765	3	2565.28	2565.27	0	5.9	110	Specific	198.4	81.08	81.08	3.47	156	>gB with protein S_cleaved TEV	75	160401_SOliver_Arvin_5160_SL09182A.31460.31460.3	controllerType=0 controllerNumber=1 scan=31460	97.9694
33456:2	1	K.SQDAETKPTFYVC[+71.037]PPPTGSTIVR.L		C[+71]	1283.14	2	2565.28	2565.27	0	5.4	110	Specific	210.23	132.86	132.86	3.86	156	>gB with protein S_cleaved TEV	75	160401_SOliver_Arvin_5160_SL09182A.26826.26826.2	controllerType=0 controllerNumber=1 scan=26826	86.1023
33253:2	1	K.SQDAETKPTFYVC[+71.037]PPPTGSTIVR.L		C[+71]	1283.14	2	2565.27	2565.27	0	2	110	Specific	212.72	212.72	212.72	5.09	156	>gB with protein S_cleaved TEV	75	160401_SOliver_Arvin_5160_SL09182A.26682.26682.2	controllerType=0 controllerNumber=1 scan=26682	85.7426
33516:2	1	K.SQDAETKPTFYVC[+71.037]PPPTGSTIVR.L		C[+71]	1283.14	2	2565.27	2565.27	0	3.7	110	Specific	213.27	193.36	193.36	4.59	156	>gB with protein S_cleaved TEV	75	160401_SOliver_Arvin_5160_SL09182A.26866.26866.2	controllerType=0 controllerNumber=1 scan=26866	86.1996
41981:3	1	K.SQDAETKPTFYVC[+71.037]PPPTGSTIVR.L		C[+71]	855.761	3	2565.27	2565.27	0	1.3	110	Specific	214.46	112.06	112.06	4.37	156	>gB with protein S_cleaved TEV	75	160401_SOliver_Arvin_5160_SL09182A.32731.32731.3	controllerType=0 controllerNumber=1 scan=32731	101.504
40576:3	1	K.SQDAETKPTFYVC[+71.037]PPPTGSTIVR.L		C[+71]	855.762	3	2565.27	2565.27	0	2.1	110	Specific	215.79	173.68	173.68	4.89	156	>gB with protein S_cleaved TEV	75	160401_SOliver_Arvin_5160_SL09182A.31750.31750.3	controllerType=0 controllerNumber=1 scan=31750	98.7883
37001:3	1	K.SQDAETKPTFYVC[+71.037]PPPTGSTIVR.L		C[+71]	855.764	3	2565.28	2565.27	0	4.8	110	Specific	215.86	186.08	186.08	4.51	156	>gB with protein S_cleaved TEV	75	160401_SOliver_Arvin_5160_SL09182A.29303.29303.3	controllerType=0 controllerNumber=1 scan=29303	92.4087
33629:2	1	K.SQDAETKPTFYVC[+71.037]PPPTGSTIVR.L		C[+71]	1283.14	2	2565.28	2565.27	0	4.4	110	Specific	216.38	193.57	193.57	4.52	156	>gB with protein S_cleaved TEV	75	160401_SOliver_Arvin_5160_SL09182A.26945.26945.2	controllerType=0 controllerNumber=1 scan=26945	86.4013
36512:3	1	K.SQDAETKPTFYVC[+71.037]PPPTGSTIVR.L		C[+71]	855.763	3	2565.27	2565.27	0	3.5	110	Specific	216.95	131.61	131.61	4.53	156	>gB with protein S_cleaved TEV	75	160401_SOliver_Arvin_5160_SL09182A.28944.28944.3	controllerType=0 controllerNumber=1 scan=28944	91.5133
36665:3	1	K.SQDAETKPTFYVC[+71.037]PPPTGSTIVR.L		C[+71]	855.761	3	2565.27	2565.27	0	1.2	110	Specific	219.82	169.32	169.32	4.92	156	>gB with protein S_cleaved TEV	75	160401_SOliver_Arvin_5160_SL09182A.29059.29059.3	controllerType=0 controllerNumber=1 scan=29059	91.7998
36307:3	1	K.SQDAETKPTFYVC[+71.037]PPPTGSTIVR.L		C[+71]	855.762	3	2565.27	2565.27	0	2.5	110	Specific	221.82	221.82	221.82	6.6	156	>gB with protein S_cleaved TEV	75	160401_SOliver_Arvin_5160_SL09182A.28799.28799.3	controllerType=0 controllerNumber=1 scan=28799	91.1554
36094:3	1	K.SQDAETKPTFYVC[+71.037]PPPTGSTIVR.L		C[+71]	855.762	3	2565.27	2565.27	0	2.3	110	Specific	224.08	173.08	173.08	6.55	156	>gB with protein S_cleaved TEV	75	160401_SOliver_Arvin_5160_SL09182A.28650.28650.3	controllerType=0 controllerNumber=1 scan=28650	90.778
33242:2	1	K.SQDAETKPTFYVC[+71.037]PPPTGSTIVR.L		C[+71]	1283.14	2	2565.28	2565.27	0	5.1	110	Specific	226.75	223.49	223.49	4.91	156	>gB with protein S_cleaved TEV	75	160401_SOliver_Arvin_5160_SL09182A.26672.26672.2	controllerType=0 controllerNumber=1 scan=26672	85.7169
35638:3	1	K.SQDAETKPTFYVC[+71.037]PPPTGSTIVR.L		C[+71]	855.763	3	2565.27	2565.27	0	2.9	110	Specific	227.6	142.26	142.26	6.79	156	>gB with protein S_cleaved TEV	75	160401_SOliver_Arvin_5160_SL09182A.28329.28329.3	controllerType=0 controllerNumber=1 scan=28329	89.9733
36144:3	1	K.SQDAETKPTFYVC[+71.037]PPPTGSTIVR.L		C[+71]	855.762	3	2565.27	2565.27	0	2.8	110	Specific	231.55	185.16	185.16	6.58	156	>gB with protein S_cleaved TEV	75	160401_SOliver_Arvin_5160_SL09182A.28685.28685.3	controllerType=0 controllerNumber=1 scan=28685	90.8651
33572:2	1	K.SQDAETKPTFYVC[+71.037]PPPTGSTIVR.L		C[+71]	1283.14	2	2565.27	2565.27	0	3.4	110	Specific	232.12	166.53	166.53	5.94	156	>gB with protein S_cleaved TEV	75	160401_SOliver_Arvin_5160_SL09182A.26908.26908.2	controllerType=0 controllerNumber=1 scan=26908	86.3068
37406:3	1	K.SQDAETKPTFYVC[+71.037]PPPTGSTIVR.L		C[+71]	855.763	3	2565.27	2565.27	0	3.4	110	Specific	232.31	193.09	193.09	5.76	156	>gB with protein S_cleaved TEV	75	160401_SOliver_Arvin_5160_SL09182A.29567.29567.3	controllerType=0 controllerNumber=1 scan=29567	93.0937
35956:3	1	K.SQDAETKPTFYVC[+71.037]PPPTGSTIVR.L		C[+71]	855.762	3	2565.27	2565.27	0	2.5	110	Specific	235.76	214.04	214.04	6.8	156	>gB with protein S_cleaved TEV	75	160401_SOliver_Arvin_5160_SL09182A.28555.28555.3	controllerType=0 controllerNumber=1 scan=28555	90.5387
37170:3	1	K.SQDAETKPTFYVC[+71.037]PPPTGSTIVR.L		C[+71]	855.763	3	2565.27	2565.27	0	3.5	110	Specific	239.55	227.14	227.14	6.28	156	>gB with protein S_cleaved TEV	75	160401_SOliver_Arvin_5160_SL09182A.29411.29411.3	controllerType=0 controllerNumber=1 scan=29411	92.6872
35436:3	1	K.SQDAETKPTFYVC[+71.037]PPPTGSTIVR.L		C[+71]	855.764	3	2565.28	2565.27	0	4.1	110	Specific	240.4	176.77	176.77	6.5	156	>gB with protein S_cleaved TEV	75	160401_SOliver_Arvin_5160_SL09182A.28188.28188.3	controllerType=0 controllerNumber=1 scan=28188	89.6181
37833:3	1	K.SQDAETKPTFYVC[+71.037]PPPTGSTIVR.L		C[+71]	855.763	3	2565.27	2565.27	0	3.5	110	Specific	242.94	168.22	168.22	6.39	156	>gB with protein S_cleaved TEV	75	160401_SOliver_Arvin_5160_SL09182A.29860.29860.3	controllerType=0 controllerNumber=1 scan=29860	93.8241
37505:3	1	K.SQDAETKPTFYVC[+71.037]PPPTGSTIVR.L		C[+71]	855.762	3	2565.27	2565.27	0	2.7	110	Specific	243.03	204.51	204.51	7.06	156	>gB with protein S_cleaved TEV	75	160401_SOliver_Arvin_5160_SL09182A.29631.29631.3	controllerType=0 controllerNumber=1 scan=29631	93.2592
36239:3	1	K.SQDAETKPTFYVC[+71.037]PPPTGSTIVR.L		C[+71]	855.764	3	2565.28	2565.27	0	5	110	Specific	244.09	244.09	244.09	6.76	156	>gB with protein S_cleaved TEV	75	160401_SOliver_Arvin_5160_SL09182A.28750.28750.3	controllerType=0 controllerNumber=1 scan=28750	91.035
40368:3	1	K.SQDAETKPTFYVC[+71.037]PPPTGSTIVR.L		C[+71]	855.762	3	2565.27	2565.27	0	2.6	110	Specific	244.76	145.12	145.12	6.79	156	>gB with protein S_cleaved TEV	75	160401_SOliver_Arvin_5160_SL09182A.31607.31607.2	controllerType=0 controllerNumber=1 scan=31607	98.3798
33342:2	1	K.SQDAETKPTFYVC[+71.037]PPPTGSTIVR.L		C[+71]	1283.14	2	2565.28	2565.27	0	4.5	110	Specific	246.81	245.13	245.13	6.47	156	>gB with protein S_cleaved TEV	75	160401_SOliver_Arvin_5160_SL09182A.26743.26743.2	controllerType=0 controllerNumber=1 scan=26743	85.8977
35455:3	1	K.SQDAETKPTFYVC[+71.037]PPPTGSTIVR.L		C[+71]	855.764	3	2565.28	2565.27	0	4.1	110	Specific	253.03	218.77	218.77	6.53	156	>gB with protein S_cleaved TEV	75	160401_SOliver_Arvin_5160_SL09182A.28202.28202.3	controllerType=0 controllerNumber=1 scan=28202	89.6535
39916:3	1	K.SQDAETKPTFYVC[+71.037]PPPTGSTIVR.L		C[+71]	855.763	3	2565.27	2565.27	0	3.6	110	Specific	255.16	177.75	177.75	6.11	156	>gB with protein S_cleaved TEV	75	160401_SOliver_Arvin_5160_SL09182A.31313.31313.3	controllerType=0 controllerNumber=1 scan=31313	97.5787
33392:2	1	K.SQDAETKPTFYVC[+71.037]PPPTGSTIVR.L		C[+71]	1283.14	2	2565.27	2565.27	0	3.1	110	Specific	255.97	250.01	250.01	6.89	156	>gB with protein S_cleaved TEV	75	160401_SOliver_Arvin_5160_SL09182A.26780.26780.2	controllerType=0 controllerNumber=1 scan=26780	85.9884
36290:3	1	K.SQDAETKPTFYVC[+71.037]PPPTGSTIVR.L		C[+71]	855.763	3	2565.27	2565.27	0	3.7	110	Specific	260.93	242.17	242.17	6.91	156	>gB with protein S_cleaved TEV	75	160401_SOliver_Arvin_5160_SL09182A.28786.28786.3	controllerType=0 controllerNumber=1 scan=28786	91.123
35725:3	1	K.SQDAETKPTFYVC[+71.037]PPPTGSTIVR.L		C[+71]	855.763	3	2565.27	2565.27	0	3	110	Specific	263.05	163.4	163.4	7.17	156	>gB with protein S_cleaved TEV	75	160401_SOliver_Arvin_5160_SL09182A.28393.28393.3	controllerType=0 controllerNumber=1 scan=28393	90.1336
36908:3	1	K.SQDAETKPTFYVC[+71.037]PPPTGSTIVR.L		C[+71]	855.763	3	2565.27	2565.27	0	3.4	110	Specific	264.54	164.71	164.71	6.64	156	>gB with protein S_cleaved TEV	75	160401_SOliver_Arvin_5160_SL09182A.29239.29239.3	controllerType=0 controllerNumber=1 scan=29239	92.2478
37080:3	1	K.SQDAETKPTFYVC[+71.037]PPPTGSTIVR.L		C[+71]	855.763	3	2565.27	2565.27	0	3.5	110	Specific	266.41	228.24	228.24	6.8	156	>gB with protein S_cleaved TEV	75	160401_SOliver_Arvin_5160_SL09182A.29354.29354.3	controllerType=0 controllerNumber=1 scan=29354	92.5421
33296:2	1	K.SQDAETKPTFYVC[+71.037]PPPTGSTIVR.L		C[+71]	1283.14	2	2565.28	2565.27	0	4.1	110	Specific	266.78	258.65	258.65	6.72	156	>gB with protein S_cleaved TEV	75	160401_SOliver_Arvin_5160_SL09182A.26710.26710.2	controllerType=0 controllerNumber=1 scan=26710	85.8151
35824:3	1	K.SQDAETKPTFYVC[+71.037]PPPTGSTIVR.L		C[+71]	855.763	3	2565.27	2565.27	0	3	110	Specific	269.01	219.26	219.26	7.31	156	>gB with protein S_cleaved TEV	75	160401_SOliver_Arvin_5160_SL09182A.28461.28461.3	controllerType=0 controllerNumber=1 scan=28461	90.3056
46607:3	1	K.SQDAETKPTFYVC[+71.037]PPPTGSTIVR.L		C[+71]	855.761	3	2565.27	2565.27	0	1.7	110	Specific	269.95	93.97	93.97	6.33	156	>gB with protein S_cleaved TEV	75	160401_SOliver_Arvin_5160_SL09182A.36611.36611.3	controllerType=0 controllerNumber=1 scan=36611	114.334
35269:3	1	K.SQDAETKPTFYVC[+71.037]PPPTGSTIVR.L		C[+71]	855.764	3	2565.28	2565.27	0	4.2	110	Specific	270.47	214.41	214.41	7.01	156	>gB with protein S_cleaved TEV	75	160401_SOliver_Arvin_5160_SL09182A.28075.28075.3	controllerType=0 controllerNumber=1 scan=28075	89.3363
36881:3	1	K.SQDAETKPTFYVC[+71.037]PPPTGSTIVR.L		C[+71]	855.761	3	2565.27	2565.27	0	1.8	110	Specific	270.78	232.52	232.52	7.22	156	>gB with protein S_cleaved TEV	75	160401_SOliver_Arvin_5160_SL09182A.29223.29223.3	controllerType=0 controllerNumber=1 scan=29223	92.2075
33526:2	1	K.SQDAETKPTFYVC[+71.037]PPPTGSTIVR.L		C[+71]	1283.14	2	2565.27	2565.27	0	2.7	110	Specific	282.04	254.77	254.77	7.42	156	>gB with protein S_cleaved TEV	75	160401_SOliver_Arvin_5160_SL09182A.26874.26874.2	controllerType=0 controllerNumber=1 scan=26874	86.2215
35183:3	1	K.SQDAETKPTFYVC[+71.037]PPPTGSTIVR.L		C[+71]	855.763	3	2565.27	2565.27	0	3.4	110	Specific	287.12	180.52	180.52	7.1	156	>gB with protein S_cleaved TEV	75	160401_SOliver_Arvin_5160_SL09182A.28015.28015.3	controllerType=0 controllerNumber=1 scan=28015	89.1867
36046:3	1	K.SQDAETKPTFYVC[+71.037]PPPTGSTIVR.L		C[+71]	855.762	3	2565.27	2565.27	0	2.2	110	Specific	288.6	248.8	248.8	7.88	156	>gB with protein S_cleaved TEV	75	160401_SOliver_Arvin_5160_SL09182A.28619.28619.3	controllerType=0 controllerNumber=1 scan=28619	90.6995
38384:3	1	K.SQDAETKPTFYVC[+71.037]PPPTGSTIVR.L		C[+71]	855.764	3	2565.28	2565.27	0	4.7	110	Specific	290.74	250.97	250.97	7.45	156	>gB with protein S_cleaved TEV	75	160401_SOliver_Arvin_5160_SL09182A.30255.30255.3	controllerType=0 controllerNumber=1 scan=30255	94.8552
33318:2	1	K.SQDAETKPTFYVC[+71.037]PPPTGSTIVR.L		C[+71]	1283.14	2	2565.27	2565.27	0	2.9	110	Specific	294.9	252.68	252.68	7.42	156	>gB with protein S_cleaved TEV	75	160401_SOliver_Arvin_5160_SL09182A.26727.26727.2	controllerType=0 controllerNumber=1 scan=26727	85.8577
36748:3	1	K.SQDAETKPTFYVC[+71.037]PPPTGSTIVR.L		C[+71]	855.763	3	2565.28	2565.27	0	3.9	110	Specific	299.04	193.83	193.83	6.95	156	>gB with protein S_cleaved TEV	75	160401_SOliver_Arvin_5160_SL09182A.29123.29123.3	controllerType=0 controllerNumber=1 scan=29123	91.9591
36771:3	1	K.SQDAETKPTFYVC[+71.037]PPPTGSTIVR.L		C[+71]	855.763	3	2565.27	2565.27	0	3.7	110	Specific	303.53	271.66	271.66	7.43	156	>gB with protein S_cleaved TEV	75	160401_SOliver_Arvin_5160_SL09182A.29142.29142.3	controllerType=0 controllerNumber=1 scan=29142	92.0065
35847:3	1	K.SQDAETKPTFYVC[+71.037]PPPTGSTIVR.L		C[+71]	855.763	3	2565.27	2565.27	0	3	110	Specific	305.57	292.38	292.38	7.75	156	>gB with protein S_cleaved TEV	75	160401_SOliver_Arvin_5160_SL09182A.28476.28476.3	controllerType=0 controllerNumber=1 scan=28476	90.3423
37299:3	1	K.SQDAETKPTFYVC[+71.037]PPPTGSTIVR.L		C[+71]	855.763	3	2565.27	2565.27	0	3.3	110	Specific	313.33	156.84	156.84	7.75	156	>gB with protein S_cleaved TEV	75	160401_SOliver_Arvin_5160_SL09182A.29495.29495.3	controllerType=0 controllerNumber=1 scan=29495	92.905
35704:3	1	K.SQDAETKPTFYVC[+71.037]PPPTGSTIVR.L		C[+71]	855.761	3	2565.27	2565.27	0	1.7	110	Specific	314.63	201.51	201.51	7.77	156	>gB with protein S_cleaved TEV	75	160401_SOliver_Arvin_5160_SL09182A.28379.28379.3	controllerType=0 controllerNumber=1 scan=28379	90.097
39998:3	1	K.SQDAETKPTFYVC[+71.037]PPPTGSTIVR.L		C[+71]	855.763	3	2565.27	2565.27	0	3.2	110	Specific	319.5	261.82	261.82	7.86	156	>gB with protein S_cleaved TEV	75	160401_SOliver_Arvin_5160_SL09182A.31368.31368.3	controllerType=0 controllerNumber=1 scan=31368	97.7271
35662:3	1	K.SQDAETKPTFYVC[+71.037]PPPTGSTIVR.L		C[+71]	855.762	3	2565.27	2565.27	0	2.9	110	Specific	320.4	258.14	258.14	8.05	156	>gB with protein S_cleaved TEV	75	160401_SOliver_Arvin_5160_SL09182A.28348.28348.3	controllerType=0 controllerNumber=1 scan=28348	90.0197
40771:3	1	K.SQDAETKPTFYVC[+71.037]PPPTGSTIVR.L		C[+71]	855.761	3	2565.27	2565.27	0	1.5	110	Specific	321.79	223.53	223.53	7.62	156	>gB with protein S_cleaved TEV	75	160401_SOliver_Arvin_5160_SL09182A.31878.31878.3	controllerType=0 controllerNumber=1 scan=31878	99.1443
36127:3	1	K.SQDAETKPTFYVC[+71.037]PPPTGSTIVR.L		C[+71]	855.762	3	2565.27	2565.27	0	2.3	110	Specific	330.39	264.16	264.16	8.15	156	>gB with protein S_cleaved TEV	75	160401_SOliver_Arvin_5160_SL09182A.28672.28672.3	controllerType=0 controllerNumber=1 scan=28672	90.8314
36626:3	1	K.SQDAETKPTFYVC[+71.037]PPPTGSTIVR.L		C[+71]	855.764	3	2565.28	2565.27	0	4.2	110	Specific	330.77	230.37	230.37	7.57	156	>gB with protein S_cleaved TEV	75	160401_SOliver_Arvin_5160_SL09182A.29031.29031.3	controllerType=0 controllerNumber=1 scan=29031	91.7298
38341:3	1	K.SQDAETKPTFYVC[+71.037]PPPTGSTIVR.L		C[+71]	855.762	3	2565.27	2565.27	0	2.4	110	Specific	336.14	233.01	233.01	7.97	156	>gB with protein S_cleaved TEV	75	160401_SOliver_Arvin_5160_SL09182A.30221.30221.3	controllerType=0 controllerNumber=1 scan=30221	94.7666
37214:3	1	K.SQDAETKPTFYVC[+71.037]PPPTGSTIVR.L		C[+71]	855.762	3	2565.27	2565.27	0	2.5	110	Specific	345.49	223	223	7.94	156	>gB with protein S_cleaved TEV	75	160401_SOliver_Arvin_5160_SL09182A.29440.29440.3	controllerType=0 controllerNumber=1 scan=29440	92.7633
32798:3	1	K.SQDAETKPTFYVC[+71.037]PPPTGSTIVR.L		C[+71]	855.763	3	2565.27	2565.27	0	3.3	110	Specific	347.91	289.54	289.54	7.85	156	>gB with protein S_cleaved TEV	75	160401_SOliver_Arvin_5160_SL09182A.26377.26377.3	controllerType=0 controllerNumber=1 scan=26377	84.9433
35556:3	1	K.SQDAETKPTFYVC[+71.037]PPPTGSTIVR.L		C[+71]	855.762	3	2565.27	2565.27	0	2.4	110	Specific	357.25	299.33	299.33	7.96	156	>gB with protein S_cleaved TEV	75	160401_SOliver_Arvin_5160_SL09182A.28269.28269.3	controllerType=0 controllerNumber=1 scan=28269	89.8222
36443:3	1	K.SQDAETKPTFYVC[+71.037]PPPTGSTIVR.L		C[+71]	855.763	3	2565.27	2565.27	0	3.5	110	Specific	362.24	277.31	277.31	7.5	156	>gB with protein S_cleaved TEV	75	160401_SOliver_Arvin_5160_SL09182A.28894.28894.3	controllerType=0 controllerNumber=1 scan=28894	91.391
33985:3	1	K.SQDAETK[+14.016]PTFYVC[+71.037]PPPTGSTIVR.L		C[+71], K[+14]	860.434	3	2579.29	2579.28	0	3.1	110	Specific	106.54	77.34	77.34	4.05	156	>gB with protein S_cleaved TEV	75	160401_SOliver_Arvin_5160_SL09182A.27189.27189.3	controllerType=0 controllerNumber=1 scan=27189	87.0423
34616:3	1	K.SQDAETK[+14.016]PTFYVC[+71.037]PPPTGSTIVR.L		C[+71], K[+14]	860.435	3	2579.29	2579.28	0	3.8	110	Specific	137.11	127.61	127.61	4.18	156	>gB with protein S_cleaved TEV	75	160401_SOliver_Arvin_5160_SL09182A.27642.27642.3	controllerType=0 controllerNumber=1 scan=27642	88.223
34156:3	1	K.SQDAETK[+42.011]PTFYVC[+71.037]PPPTGSTIVR.L		C[+71], K[+42]	869.765	3	2607.28	2607.28	0	1.4	110	Specific	162.36	134.15	134.15	4.31	156	>gB with protein S_cleaved TEV	75	160401_SOliver_Arvin_5160_SL09182A.27305.27305.3	controllerType=0 controllerNumber=1 scan=27305	87.355
33878:3	1	K.SQDAETK[+42.011]PTFYVC[+71.037]PPPTGSTIVR.L		C[+71], K[+42]	869.766	3	2607.28	2607.28	0	2.6	110	Specific	170.64	128.09	128.09	4.63	156	>gB with protein S_cleaved TEV	75	160401_SOliver_Arvin_5160_SL09182A.27117.27117.3	controllerType=0 controllerNumber=1 scan=27117	86.849
33459:3	1	K.SQDAETK[+42.011]PTFYVC[+71.037]PPPTGSTIVR.L		C[+71], K[+42]	869.766	3	2607.28	2607.28	0	3.2	110	Specific	174.17	121.69	121.69	4.46	156	>gB with protein S_cleaved TEV	75	160401_SOliver_Arvin_5160_SL09182A.26829.26829.3	controllerType=0 controllerNumber=1 scan=26829	86.1089
34228:3	1	K.SQDAETK[+42.011]PTFYVC[+71.037]PPPTGSTIVR.L		C[+71], K[+42]	869.765	3	2607.28	2607.28	0	1.4	110	Specific	180.36	133.96	133.96	4.48	156	>gB with protein S_cleaved TEV	75	160401_SOliver_Arvin_5160_SL09182A.27354.27354.3	controllerType=0 controllerNumber=1 scan=27354	87.4827
33920:3	1	K.SQDAETK[+42.011]PTFYVC[+71.037]PPPTGSTIVR.L		C[+71], K[+42]	869.765	3	2607.28	2607.28	0	1.3	110	Specific	187.74	150.59	150.59	4.49	156	>gB with protein S_cleaved TEV	75	160401_SOliver_Arvin_5160_SL09182A.27146.27146.3	controllerType=0 controllerNumber=1 scan=27146	86.9267
34532:3	1	K.SQDAETK[+14.016]PTFYVC[+71.037]PPPTGSTIVR.L		C[+71], K[+14]	860.436	3	2579.29	2579.28	0	4.4	110	Specific	199.33	199.33	199.33	4.36	156	>gB with protein S_cleaved TEV	75	160401_SOliver_Arvin_5160_SL09182A.27577.27577.3	controllerType=0 controllerNumber=1 scan=27577	88.057
34258:3	1	K.SQDAETK[+42.011]PTFYVC[+71.037]PPPTGSTIVR.L		C[+71], K[+42]	869.765	3	2607.28	2607.28	0	1.4	110	Specific	207.42	175.71	175.71	4.7	156	>gB with protein S_cleaved TEV	75	160401_SOliver_Arvin_5160_SL09182A.27374.27374.3	controllerType=0 controllerNumber=1 scan=27374	87.5335
34216:3	1	K.SQDAETK[+42.011]PTFYVC[+71.037]PPPTGSTIVR.L		C[+71], K[+42]	869.765	3	2607.28	2607.28	0	2	110	Specific	208.03	195.88	195.88	4.83	156	>gB with protein S_cleaved TEV	75	160401_SOliver_Arvin_5160_SL09182A.27345.27345.3	controllerType=0 controllerNumber=1 scan=27345	87.4573
33850:3	1	K.SQDAETK[+42.011]PTFYVC[+71.037]PPPTGSTIVR.L		C[+71], K[+42]	869.768	3	2607.29	2607.28	0	4.9	110	Specific	209.06	198.24	198.24	4.73	156	>gB with protein S_cleaved TEV	75	160401_SOliver_Arvin_5160_SL09182A.27099.27099.3	controllerType=0 controllerNumber=1 scan=27099	86.8025
33724:3	1	K.SQDAETK[+42.011]PTFYVC[+71.037]PPPTGSTIVR.L		C[+71], K[+42]	869.764	3	2607.28	2607.28	0	1	110	Specific	243.45	190.49	190.49	6.48	156	>gB with protein S_cleaved TEV	75	160401_SOliver_Arvin_5160_SL09182A.27014.27014.3	controllerType=0 controllerNumber=1 scan=27014	86.5825
33893:3	1	K.SQDAETK[+42.011]PTFYVC[+71.037]PPPTGSTIVR.L		C[+71], K[+42]	869.764	3	2607.28	2607.28	0	0	110	Specific	390.49	322.46	322.46	7.55	156	>gB with protein S_cleaved TEV	75	160401_SOliver_Arvin_5160_SL09182A.27128.27128.3	controllerType=0 controllerNumber=1 scan=27128	86.88
33948:2	1	K.PTFYVC[+71.037]PPPTGSTIVR.L		C[+71]	903.472	2	1805.94	1805.93	0	6.1	117	Specific	33.45	13.64	13.64	2.17	156	>gB with protein S_cleaved TEV	75	160401_SOliver_Arvin_5160_SL09182A.27165.27165.3	controllerType=0 controllerNumber=1 scan=27165	86.9756
33829:2	1	K.PTFYVC[+71.037]PPPTGSTIVR.L		C[+71]	903.468	2	1805.93	1805.93	0	1.9	117	Specific	79.54	70.88	70.88	4.35	156	>gB with protein S_cleaved TEV	75	160401_SOliver_Arvin_5160_SL09182A.27086.27086.3	controllerType=0 controllerNumber=1 scan=27086	86.7682
07275:2	1	R.TC[+71.037]PDYHLGK.N		C[+71]	552.761	2	1104.52	1104.51	0	1.4	138	Specific	99.94	5.63	5.63	0.48	156	>gB with protein S_cleaved TEV	75	160401_SOliver_Arvin_5160_SL09182A.7903.7903.2	controllerType=0 controllerNumber=1 scan=7903	35.1127
07483:2	1	R.TC[+71.037]PDYHLGK.N		C[+71]	552.762	2	1104.52	1104.51	0	1.7	138	Specific	123.29	10.42	10.42	2.11	156	>gB with protein S_cleaved TEV	75	160401_SOliver_Arvin_5160_SL09182A.8051.8051.2	controllerType=0 controllerNumber=1 scan=8051	35.5287
10740:2	1	R.TC[+71.037]PDYHLGK.N		C[+71]	552.761	2	1104.51	1104.51	0	0.1	138	Specific	134.21	30.16	30.16	2.46	156	>gB with protein S_cleaved TEV	75	160401_SOliver_Arvin_5160_SL09182A.10459.10459.2	controllerType=0 controllerNumber=1 scan=10459	42.3695
08115:2	1	R.TC[+71.037]PDYHLGK.N		C[+71]	552.762	2	1104.52	1104.51	0	2.4	138	Specific	138.78	38.31	38.31	2.61	156	>gB with protein S_cleaved TEV	75	160401_SOliver_Arvin_5160_SL09182A.8492.8492.2	controllerType=0 controllerNumber=1 scan=8492	36.7606
11686:2	1	R.TC[+71.037]PDYHLGK.N		C[+71]	552.762	2	1104.52	1104.51	0	2.5	138	Specific	150.04	2.11	2.11	2.11	156	>gB with protein S_cleaved TEV	75	160401_SOliver_Arvin_5160_SL09182A.11192.11192.2	controllerType=0 controllerNumber=1 scan=11192	44.3383
07392:2	1	R.TC[+71.037]PDYHLGK.N		C[+71]	552.761	2	1104.51	1104.51	0	0.6	138	Specific	150.57	0.95	0.95	1.4	156	>gB with protein S_cleaved TEV	75	160401_SOliver_Arvin_5160_SL09182A.7989.7989.2	controllerType=0 controllerNumber=1 scan=7989	35.3532
10565:2	1	R.TC[+71.037]PDYHLGK.N		C[+71]	552.762	2	1104.52	1104.51	0	2.2	138	Specific	157.5	57.19	57.19	2.86	156	>gB with protein S_cleaved TEV	75	160401_SOliver_Arvin_5160_SL09182A.10314.10314.2	controllerType=0 controllerNumber=1 scan=10314	41.9019
11058:2	1	R.TC[+71.037]PDYHLGK.N		C[+71]	552.767	2	1104.53	1104.51	0	11.1	138	Specific	157.5	11.43	11.43	0.54	156	>gB with protein S_cleaved TEV	75	160401_SOliver_Arvin_5160_SL09182A.10713.10713.2	controllerType=0 controllerNumber=1 scan=10713	43.0676
11931:2	1	R.TC[+71.037]PDYHLGK.N		C[+71]	552.762	2	1104.52	1104.51	0	1.9	138	Specific	160.01	29.27	29.27	2.61	156	>gB with protein S_cleaved TEV	75	160401_SOliver_Arvin_5160_SL09182A.11364.11364.2	controllerType=0 controllerNumber=1 scan=11364	44.8075
10763:2	1	R.TC[+71.037]PDYHLGK.N		C[+71]	552.762	2	1104.52	1104.51	0	2.4	138	Specific	169.93	36.56	36.56	2.36	156	>gB with protein S_cleaved TEV	75	160401_SOliver_Arvin_5160_SL09182A.10478.10478.2	controllerType=0 controllerNumber=1 scan=10478	42.4232
10143:2	1	R.TC[+71.037]PDYHLGK.N		C[+71]	552.762	2	1104.52	1104.51	0	3	138	Specific	170.13	50.14	50.14	2.86	156	>gB with protein S_cleaved TEV	75	160401_SOliver_Arvin_5160_SL09182A.10004.10004.2	controllerType=0 controllerNumber=1 scan=10004	41.011
10448:2	1	R.TC[+71.037]PDYHLGK.N		C[+71]	552.762	2	1104.52	1104.51	0	2.6	138	Specific	172.98	4.65	4.65	2.35	156	>gB with protein S_cleaved TEV	75	160401_SOliver_Arvin_5160_SL09182A.10224.10224.2	controllerType=0 controllerNumber=1 scan=10224	41.6257
10644:2	1	R.TC[+71.037]PDYHLGK.N		C[+71]	552.762	2	1104.52	1104.51	0	1.5	138	Specific	178.21	55.13	55.13	3.04	156	>gB with protein S_cleaved TEV	75	160401_SOliver_Arvin_5160_SL09182A.10379.10379.2	controllerType=0 controllerNumber=1 scan=10379	42.1037
10997:2	1	R.TC[+71.037]PDYHLGK.N		C[+71]	552.762	2	1104.52	1104.51	0	2.8	138	Specific	179.58	20.47	20.47	2.13	156	>gB with protein S_cleaved TEV	75	160401_SOliver_Arvin_5160_SL09182A.10664.10664.2	controllerType=0 controllerNumber=1 scan=10664	42.9376
10846:2	1	R.TC[+71.037]PDYHLGK.N		C[+71]	552.762	2	1104.52	1104.51	0	2.7	138	Specific	179.61	36.2	36.2	2.7	156	>gB with protein S_cleaved TEV	75	160401_SOliver_Arvin_5160_SL09182A.10544.10544.2	controllerType=0 controllerNumber=1 scan=10544	42.6143
10630:2	1	R.TC[+71.037]PDYHLGK.N		C[+71]	552.762	2	1104.52	1104.51	0	2.1	138	Specific	180.44	52.12	52.12	2.83	156	>gB with protein S_cleaved TEV	75	160401_SOliver_Arvin_5160_SL09182A.10366.10366.2	controllerType=0 controllerNumber=1 scan=10366	42.0634
10773:2	1	R.TC[+71.037]PDYHLGK.N		C[+71]	552.762	2	1104.52	1104.51	0	1.7	138	Specific	185.08	22.62	22.62	2.7	156	>gB with protein S_cleaved TEV	75	160401_SOliver_Arvin_5160_SL09182A.10486.10486.2	controllerType=0 controllerNumber=1 scan=10486	42.4464
11750:2	1	R.TC[+71.037]PDYHLGK.N		C[+71]	552.762	2	1104.52	1104.51	0	2	138	Specific	186.02	29.77	29.77	2.61	156	>gB with protein S_cleaved TEV	75	160401_SOliver_Arvin_5160_SL09182A.11235.11235.2	controllerType=0 controllerNumber=1 scan=11235	44.4508
11036:2	1	R.TC[+71.037]PDYHLGK.N		C[+71]	552.762	2	1104.52	1104.51	0	2.1	138	Specific	189.47	24.51	24.51	2.61	156	>gB with protein S_cleaved TEV	75	160401_SOliver_Arvin_5160_SL09182A.10695.10695.2	controllerType=0 controllerNumber=1 scan=10695	43.0164
10392:2	1	R.TC[+71.037]PDYHLGK.N		C[+71]	552.762	2	1104.52	1104.51	0	2.1	138	Specific	192.15	69.39	69.39	3.43	156	>gB with protein S_cleaved TEV	75	160401_SOliver_Arvin_5160_SL09182A.10183.10183.2	controllerType=0 controllerNumber=1 scan=10183	41.5111
10416:2	1	R.TC[+71.037]PDYHLGK.N		C[+71]	552.762	2	1104.52	1104.51	0	2.5	138	Specific	198.03	29.81	29.81	2.7	156	>gB with protein S_cleaved TEV	75	160401_SOliver_Arvin_5160_SL09182A.10200.10200.2	controllerType=0 controllerNumber=1 scan=10200	41.5602
11107:2	1	R.TC[+71.037]PDYHLGK.N		C[+71]	552.766	2	1104.53	1104.51	0	9.7	138	Specific	198.07	19.01	19.01	0.47	156	>gB with protein S_cleaved TEV	75	160401_SOliver_Arvin_5160_SL09182A.10752.10752.2	controllerType=0 controllerNumber=1 scan=10752	43.1703
10099:2	1	R.TC[+71.037]PDYHLGK.N		C[+71]	552.762	2	1104.52	1104.51	0	2.1	138	Specific	201.82	70.09	70.09	3.07	156	>gB with protein S_cleaved TEV	75	160401_SOliver_Arvin_5160_SL09182A.9977.9977.2	controllerType=0 controllerNumber=1 scan=9977	40.9399
10296:2	1	R.TC[+71.037]PDYHLGK.N		C[+71]	552.762	2	1104.52	1104.51	0	2.4	138	Specific	210.96	93.16	93.16	3.45	156	>gB with protein S_cleaved TEV	75	160401_SOliver_Arvin_5160_SL09182A.10109.10109.2	controllerType=0 controllerNumber=1 scan=10109	41.2924
11571:2	1	R.TC[+71.037]PDYHLGK.N		C[+71]	552.767	2	1104.53	1104.51	0	11.6	138	Specific	211.92	18.58	18.58	1.55	156	>gB with protein S_cleaved TEV	75	160401_SOliver_Arvin_5160_SL09182A.11105.11105.2	controllerType=0 controllerNumber=1 scan=11105	44.1097
10948:2	1	R.TC[+71.037]PDYHLGK.N		C[+71]	552.762	2	1104.52	1104.51	0	2.8	138	Specific	215.54	69.46	69.46	3.33	156	>gB with protein S_cleaved TEV	75	160401_SOliver_Arvin_5160_SL09182A.10626.10626.2	controllerType=0 controllerNumber=1 scan=10626	42.8385
10599:2	1	R.TC[+71.037]PDYHLGK.N		C[+71]	552.761	2	1104.52	1104.51	0	1.2	138	Specific	222.86	67.15	67.15	3.72	156	>gB with protein S_cleaved TEV	75	160401_SOliver_Arvin_5160_SL09182A.10344.10344.2	controllerType=0 controllerNumber=1 scan=10344	42.0027
10940:2	1	R.TC[+71.037]PDYHLGK.N		C[+71]	552.762	2	1104.52	1104.51	0	2.2	138	Specific	224.81	46.97	46.97	3.75	156	>gB with protein S_cleaved TEV	75	160401_SOliver_Arvin_5160_SL09182A.10619.10619.2	controllerType=0 controllerNumber=1 scan=10619	42.8181
10199:2	1	R.TC[+71.037]PDYHLGK.N		C[+71]	552.762	2	1104.52	1104.51	0	2	138	Specific	227.24	71.71	71.71	4.04	156	>gB with protein S_cleaved TEV	75	160401_SOliver_Arvin_5160_SL09182A.10043.10043.2	controllerType=0 controllerNumber=1 scan=10043	41.1141
10791:2	1	R.TC[+71.037]PDYHLGK.N		C[+71]	552.762	2	1104.52	1104.51	0	2.1	138	Specific	231.23	51.66	51.66	3.68	156	>gB with protein S_cleaved TEV	75	160401_SOliver_Arvin_5160_SL09182A.10501.10501.2	controllerType=0 controllerNumber=1 scan=10501	42.4915
10329:2	1	R.TC[+71.037]PDYHLGK.N		C[+71]	552.762	2	1104.52	1104.51	0	1.9	138	Specific	233.39	68.67	68.67	3.77	156	>gB with protein S_cleaved TEV	75	160401_SOliver_Arvin_5160_SL09182A.10133.10133.2	controllerType=0 controllerNumber=1 scan=10133	41.3634
10899:2	1	R.TC[+71.037]PDYHLGK.N		C[+71]	552.761	2	1104.52	1104.51	0	1.3	138	Specific	240.47	77.69	77.69	4.09	156	>gB with protein S_cleaved TEV	75	160401_SOliver_Arvin_5160_SL09182A.10585.10585.2	controllerType=0 controllerNumber=1 scan=10585	42.7267
10961:2	1	R.TC[+71.037]PDYHLGK.N		C[+71]	552.763	2	1104.52	1104.51	0	3.3	138	Specific	249.36	82.91	82.91	4.7	156	>gB with protein S_cleaved TEV	75	160401_SOliver_Arvin_5160_SL09182A.10637.10637.2	controllerType=0 controllerNumber=1 scan=10637	42.8679
10028:2	1	R.TC[+71.037]PDYHLGK.N		C[+71]	552.762	2	1104.52	1104.51	0	2.4	138	Specific	250.81	63.73	63.73	4.25	156	>gB with protein S_cleaved TEV	75	160401_SOliver_Arvin_5160_SL09182A.9925.9925.2	controllerType=0 controllerNumber=1 scan=9925	40.7893
10821:2	1	R.TC[+71.037]PDYHLGK.N		C[+71]	552.762	2	1104.52	1104.51	0	2	138	Specific	263.64	70.71	70.71	4.08	156	>gB with protein S_cleaved TEV	75	160401_SOliver_Arvin_5160_SL09182A.10525.10525.2	controllerType=0 controllerNumber=1 scan=10525	42.5612
10916:2	1	R.TC[+71.037]PDYHLGK.N		C[+71]	552.762	2	1104.52	1104.51	0	1.9	138	Specific	273.07	110.12	110.12	5.05	156	>gB with protein S_cleaved TEV	75	160401_SOliver_Arvin_5160_SL09182A.10600.10600.2	controllerType=0 controllerNumber=1 scan=10600	42.7706
08126:2	1	R.TC[+71.037]PDYHLGK.N		C[+71]	552.762	2	1104.52	1104.51	0	3	138	Specific	273.37	132.5	132.5	5.26	156	>gB with protein S_cleaved TEV	75	160401_SOliver_Arvin_5160_SL09182A.8506.8506.2	controllerType=0 controllerNumber=1 scan=8506	36.8306
08190:2	1	R.TC[+71.037]PDYHLGK.N		C[+71]	552.762	2	1104.52	1104.51	0	2.8	138	Specific	275.67	79.64	79.64	4.42	156	>gB with protein S_cleaved TEV	75	160401_SOliver_Arvin_5160_SL09182A.8550.8550.2	controllerType=0 controllerNumber=1 scan=8550	36.9735
09694:2	1	R.TC[+71.037]PDYHLGK.N		C[+71]	552.762	2	1104.52	1104.51	0	2	138	Specific	275.72	155.35	155.35	5.28	156	>gB with protein S_cleaved TEV	75	160401_SOliver_Arvin_5160_SL09182A.9669.9669.2	controllerType=0 controllerNumber=1 scan=9669	40.0356
09846:2	1	R.TC[+71.037]PDYHLGK.N		C[+71]	552.762	2	1104.52	1104.51	0	2	138	Specific	283.21	134.8	134.8	5.25	156	>gB with protein S_cleaved TEV	75	160401_SOliver_Arvin_5160_SL09182A.9784.9784.2	controllerType=0 controllerNumber=1 scan=9784	40.3511
08660:2	1	R.TC[+71.037]PDYHLGK.N		C[+71]	552.762	2	1104.52	1104.51	0	2.2	138	Specific	297.22	176.2	176.2	6.13	156	>gB with protein S_cleaved TEV	75	160401_SOliver_Arvin_5160_SL09182A.8893.8893.2	controllerType=0 controllerNumber=1 scan=8893	38.0013
09168:2	1	R.TC[+71.037]PDYHLGK.N		C[+71]	552.762	2	1104.52	1104.51	0	2.4	138	Specific	367.67	156.45	156.45	5.67	156	>gB with protein S_cleaved TEV	75	160401_SOliver_Arvin_5160_SL09182A.9274.9274.2	controllerType=0 controllerNumber=1 scan=9274	39.0084
29064:3	1	K.N[+1257.449]FTEGIAVVYK.E	HexNAc(3)Hex(4)	N[+1257]	833.378	3	2498.12	2498.11	0	5	147	Specific	29.54	17.97	17.97	0.95	156	>gB with protein S_cleaved TEV	75	160401_SOliver_Arvin_5160_SL09182A.23804.23804.3	controllerType=0 controllerNumber=1 scan=23804	78.1647
30813:3	1	K.N[+1257.449]FTEGIAVVYK.E	HexNAc(3)Hex(4)	N[+1257]	833.378	3	2498.12	2498.11	0	4.7	147	Specific	55.76	17.22	17.22	1.79	156	>gB with protein S_cleaved TEV	75	160401_SOliver_Arvin_5160_SL09182A.25026.25026.3	controllerType=0 controllerNumber=1 scan=25026	81.4487
29190:3	1	K.N[+1257.449]FTEGIAVVYK.E	HexNAc(3)Hex(4)	N[+1257]	833.375	3	2498.11	2498.11	0	1.3	147	Specific	94.16	15.64	15.64	2.44	156	>gB with protein S_cleaved TEV	75	160401_SOliver_Arvin_5160_SL09182A.23892.23892.3	controllerType=0 controllerNumber=1 scan=23892	78.4019
04340:2	1	K.ENIAAYK.F			404.714	2	808.421	808.42	0	1.4	158	Specific	159.8	16.27	16.27	2.16	156	>gB with protein S_cleaved TEV	75	160401_SOliver_Arvin_5160_SL09182A.5598.5598.2	controllerType=0 controllerNumber=1 scan=5598	28.2093
04286:2	1	K.ENIAAYK.F			404.714	2	808.422	808.42	0	1.9	158	Specific	163.4	22.99	22.99	2.63	156	>gB with protein S_cleaved TEV	75	160401_SOliver_Arvin_5160_SL09182A.5560.5560.2	controllerType=0 controllerNumber=1 scan=5560	28.0982
03897:2	1	K.ENIAAYK.F			404.714	2	808.422	808.42	0	2	158	Specific	165.24	26.99	26.99	2.73	156	>gB with protein S_cleaved TEV	75	160401_SOliver_Arvin_5160_SL09182A.5216.5216.2	controllerType=0 controllerNumber=1 scan=5216	26.8343
03907:2	1	K.ENIAAYK.F			404.714	2	808.422	808.42	0	2.2	158	Specific	194.3	22.25	22.25	2.73	156	>gB with protein S_cleaved TEV	75	160401_SOliver_Arvin_5160_SL09182A.5224.5224.2	controllerType=0 controllerNumber=1 scan=5224	26.8626
03137:2	1	K.ENIAAYK.F			404.715	2	808.422	808.42	0	2.5	158	Specific	220.81	19.37	19.37	2.85	156	>gB with protein S_cleaved TEV	75	160401_SOliver_Arvin_5160_SL09182A.4569.4569.2	controllerType=0 controllerNumber=1 scan=4569	24.5856
03020:2	1	K.ENIAAYK.F			404.714	2	808.422	808.42	0	2.2	158	Specific	227.64	74.57	74.57	3.77	156	>gB with protein S_cleaved TEV	75	160401_SOliver_Arvin_5160_SL09182A.4433.4433.2	controllerType=0 controllerNumber=1 scan=4433	23.947
03217:2	1	K.ENIAAYK.F			404.715	2	808.422	808.42	0	2.8	158	Specific	238.35	46.09	46.09	3.69	156	>gB with protein S_cleaved TEV	75	160401_SOliver_Arvin_5160_SL09182A.4638.4638.2	controllerType=0 controllerNumber=1 scan=4638	24.842
03092:2	1	K.ENIAAYK.F			404.715	2	808.423	808.42	0	3.4	158	Specific	245.22	54.56	54.56	3.41	156	>gB with protein S_cleaved TEV	75	160401_SOliver_Arvin_5160_SL09182A.4533.4533.2	controllerType=0 controllerNumber=1 scan=4533	24.4577
03048:2	1	K.ENIAAYK.F			404.715	2	808.422	808.42	0	2.8	158	Specific	248.8	32.71	32.71	3.69	156	>gB with protein S_cleaved TEV	75	160401_SOliver_Arvin_5160_SL09182A.4474.4474.2	controllerType=0 controllerNumber=1 scan=4474	24.1632
03171:2	1	K.ENIAAYK.F			404.715	2	808.422	808.42	0	2.7	158	Specific	293.39	104.44	104.44	4.46	156	>gB with protein S_cleaved TEV	75	160401_SOliver_Arvin_5160_SL09182A.4594.4594.2	controllerType=0 controllerNumber=1 scan=4594	24.6669
04680:2	1	K.ENIAAYK.F			404.715	2	808.422	808.42	0	2.5	158	Specific	300.93	100.08	100.08	5.14	156	>gB with protein S_cleaved TEV	75	160401_SOliver_Arvin_5160_SL09182A.5850.5850.2	controllerType=0 controllerNumber=1 scan=5850	28.9908
03252:2	1	K.ENIAAYK.F			404.714	2	808.422	808.42	0	1.9	158	Specific	301.65	72.8	72.8	4.64	156	>gB with protein S_cleaved TEV	75	160401_SOliver_Arvin_5160_SL09182A.4670.4670.2	controllerType=0 controllerNumber=1 scan=4670	24.9631
04649:2	1	K.ENIAAYK.F			404.715	2	808.422	808.42	0	2.5	158	Specific	338.49	99.52	99.52	5.06	156	>gB with protein S_cleaved TEV	75	160401_SOliver_Arvin_5160_SL09182A.5827.5827.2	controllerType=0 controllerNumber=1 scan=5827	28.919
04602:2	1	K.ENIAAYK.F			404.714	2	808.422	808.42	0	2	158	Specific	340.1	89.64	89.64	5.3	156	>gB with protein S_cleaved TEV	75	160401_SOliver_Arvin_5160_SL09182A.5788.5788.2	controllerType=0 controllerNumber=1 scan=5788	28.7769
04397:2	1	K.ENIAAYK.F			404.714	2	808.422	808.42	0	2.3	158	Specific	388.34	108.89	108.89	5.17	156	>gB with protein S_cleaved TEV	75	160401_SOliver_Arvin_5160_SL09182A.5637.5637.2	controllerType=0 controllerNumber=1 scan=5637	28.3284
03950:2	1	K.ENIAAYK.F			404.715	2	808.422	808.42	0	2.7	158	Specific	389.52	107.42	107.42	5.85	156	>gB with protein S_cleaved TEV	75	160401_SOliver_Arvin_5160_SL09182A.5255.5255.2	controllerType=0 controllerNumber=1 scan=5255	26.9531
04244:2	1	K.ENIAAYK.F			404.714	2	808.422	808.42	0	2.2	158	Specific	391.99	133.96	133.96	5.65	156	>gB with protein S_cleaved TEV	75	160401_SOliver_Arvin_5160_SL09182A.5522.5522.2	controllerType=0 controllerNumber=1 scan=5522	27.9699
05118:2	1	K.EN[+0.984]IAAYK.F		N[+1]	405.206	2	809.405	809.404	0	1.9	158	Specific	266.34	34.44	34.44	3.09	156	>gB with protein S_cleaved TEV	75	160401_SOliver_Arvin_5160_SL09182A.6211.6211.2	controllerType=0 controllerNumber=1 scan=6211	30.1832
05106:2	1	K.EN[+0.984]IAAYK.F		N[+1]	405.207	2	809.406	809.404	0	2.8	158	Specific	272.07	20.18	20.18	3.74	156	>gB with protein S_cleaved TEV	75	160401_SOliver_Arvin_5160_SL09182A.6202.6202.2	controllerType=0 controllerNumber=1 scan=6202	30.16
04981:2	1	K.EN[+0.984]IAAYK.F		N[+1]	405.207	2	809.406	809.404	0	2.5	158	Specific	274.99	49.11	49.11	3.84	156	>gB with protein S_cleaved TEV	75	160401_SOliver_Arvin_5160_SL09182A.6104.6104.2	controllerType=0 controllerNumber=1 scan=6104	29.8994
04947:2	1	K.EN[+0.984]IAAYK.F		N[+1]	405.207	2	809.406	809.404	0	2.4	158	Specific	284.68	49.56	49.56	4.07	156	>gB with protein S_cleaved TEV	75	160401_SOliver_Arvin_5160_SL09182A.6079.6079.2	controllerType=0 controllerNumber=1 scan=6079	29.8274
05012:2	1	K.EN[+0.984]IAAYK.F		N[+1]	405.207	2	809.406	809.404	0	2.1	158	Specific	285.97	74.52	74.52	4.43	156	>gB with protein S_cleaved TEV	75	160401_SOliver_Arvin_5160_SL09182A.6127.6127.2	controllerType=0 controllerNumber=1 scan=6127	29.9608
05030:2	1	K.EN[+0.984]IAAYK.F		N[+1]	405.207	2	809.406	809.404	0	2.1	158	Specific	305.35	68.28	68.28	4.46	156	>gB with protein S_cleaved TEV	75	160401_SOliver_Arvin_5160_SL09182A.6140.6140.2	controllerType=0 controllerNumber=1 scan=6140	29.9947
05039:2	1	K.EN[+0.984]IAAYK.F		N[+1]	405.207	2	809.406	809.404	0	2.5	158	Specific	310.7	63.72	63.72	4.46	156	>gB with protein S_cleaved TEV	75	160401_SOliver_Arvin_5160_SL09182A.6147.6147.2	controllerType=0 controllerNumber=1 scan=6147	30.015
05056:2	1	K.EN[+0.984]IAAYK.F		N[+1]	405.207	2	809.406	809.404	0	2.4	158	Specific	321.99	82.21	82.21	4.85	156	>gB with protein S_cleaved TEV	75	160401_SOliver_Arvin_5160_SL09182A.6159.6159.2	controllerType=0 controllerNumber=1 scan=6159	30.0464
46693:3	1	K.ATVYYKDVIVSTAWAGSSYTQITNR.Y			932.145	3	2794.42	2794.4	0	6	167	Specific	52.08	33.89	33.89	0.61	156	>gB with protein S_cleaved TEV	75	160401_SOliver_Arvin_5160_SL09182A.36673.36673.3	controllerType=0 controllerNumber=1 scan=36673	114.503
46663:3	1	K.ATVYYKDVIVSTAWAGSSYTQITNR.Y			932.143	3	2794.41	2794.4	0	3.3	167	Specific	175.62	68.98	68.98	3.6	156	>gB with protein S_cleaved TEV	75	160401_SOliver_Arvin_5160_SL09182A.36654.36654.3	controllerType=0 controllerNumber=1 scan=36654	114.453
46583:3	1	K.ATVYYKDVIVSTAWAGSSYTQITNR.Y			932.143	3	2794.41	2794.4	0	3.6	167	Specific	221.67	110.39	110.39	5.07	156	>gB with protein S_cleaved TEV	75	160401_SOliver_Arvin_5160_SL09182A.36592.36592.3	controllerType=0 controllerNumber=1 scan=36592	114.281
46605:3	1	K.ATVYYKDVIVSTAWAGSSYTQITNR.Y			932.141	3	2794.41	2794.4	0	1.9	167	Specific	235.1	179.59	179.59	5.46	156	>gB with protein S_cleaved TEV	75	160401_SOliver_Arvin_5160_SL09182A.36610.36610.3	controllerType=0 controllerNumber=1 scan=36610	114.332
46557:3	1	K.ATVYYKDVIVSTAWAGSSYTQITNR.Y			932.143	3	2794.41	2794.4	0	3.4	167	Specific	276.46	124.78	124.78	5.5	156	>gB with protein S_cleaved TEV	75	160401_SOliver_Arvin_5160_SL09182A.36576.36576.3	controllerType=0 controllerNumber=1 scan=36576	114.239
44831:2	1	K.DVIVSTAWAGSSYTQITNR.Y			1035.02	2	2069.04	2069.03	0	2.9	173	Specific	110.64	68.85	68.85	4.35	156	>gB with protein S_cleaved TEV	75	160401_SOliver_Arvin_5160_SL09182A.34685.34685.3	controllerType=0 controllerNumber=1 scan=34685	106.597
45811:3	1	K.DVIVSTAWAGSSYTQITNR.Y			690.347	3	2069.03	2069.03	0	-1.5	173	Specific	112.51	68.46	68.46	3.68	156	>gB with protein S_cleaved TEV	75	160401_SOliver_Arvin_5160_SL09182A.35493.35493.3	controllerType=0 controllerNumber=1 scan=35493	109.026
45787:3	1	K.DVIVSTAWAGSSYTQITNR.Y			690.35	3	2069.03	2069.03	0	2	173	Specific	114.96	112.5	112.5	4.53	156	>gB with protein S_cleaved TEV	75	160401_SOliver_Arvin_5160_SL09182A.35469.35469.3	controllerType=0 controllerNumber=1 scan=35469	108.939
46563:2	1	K.DVIVSTAWAGSSYTQITNR.Y			1035.02	2	2069.04	2069.03	0	3.5	173	Specific	117.99	82.24	82.24	4.7	156	>gB with protein S_cleaved TEV	75	160401_SOliver_Arvin_5160_SL09182A.36580.36580.2	controllerType=0 controllerNumber=1 scan=36580	114.249
44827:2	1	K.DVIVSTAWAGSSYTQITNR.Y			1035.02	2	2069.03	2069.03	0	2.2	173	Specific	123.67	107.13	107.13	4.97	156	>gB with protein S_cleaved TEV	75	160401_SOliver_Arvin_5160_SL09182A.34681.34681.3	controllerType=0 controllerNumber=1 scan=34681	106.583
46147:3	1	K.DVIVSTAWAGSSYTQITNR.Y			690.349	3	2069.03	2069.03	0	1.9	173	Specific	128.5	121.23	121.23	4.7	156	>gB with protein S_cleaved TEV	75	160401_SOliver_Arvin_5160_SL09182A.35877.35877.3	controllerType=0 controllerNumber=1 scan=35877	110.608
45015:3	1	K.DVIVSTAWAGSSYTQITNR.Y			690.348	3	2069.03	2069.03	0	0.3	173	Specific	134	95.8	95.8	4.26	156	>gB with protein S_cleaved TEV	75	160401_SOliver_Arvin_5160_SL09182A.34836.34836.3	controllerType=0 controllerNumber=1 scan=34836	107.052
45605:2	1	K.DVIVSTAWAGSSYTQITNR.Y			1035.02	2	2069.04	2069.03	0	4.5	173	Specific	139.32	111.76	111.76	4.47	156	>gB with protein S_cleaved TEV	75	160401_SOliver_Arvin_5160_SL09182A.35305.35305.2	controllerType=0 controllerNumber=1 scan=35305	108.416
40349:2	1	K.DVIVSTAWAGSSYTQITNR.Y			1035.02	2	2069.03	2069.03	0	-1.2	173	Specific	139.88	108.51	108.51	3.92	156	>gB with protein S_cleaved TEV	75	160401_SOliver_Arvin_5160_SL09182A.31593.31593.2	controllerType=0 controllerNumber=1 scan=31593	98.3358
41912:2	1	K.DVIVSTAWAGSSYTQITNR.Y			1035.02	2	2069.03	2069.03	0	1.5	173	Specific	148.67	146.15	146.15	4.74	156	>gB with protein S_cleaved TEV	75	160401_SOliver_Arvin_5160_SL09182A.32685.32685.2	controllerType=0 controllerNumber=1 scan=32685	101.383
40804:3	1	K.DVIVSTAWAGSSYTQITNR.Y			690.35	3	2069.03	2069.03	0	2.1	173	Specific	158.81	112.83	112.83	4.53	156	>gB with protein S_cleaved TEV	75	160401_SOliver_Arvin_5160_SL09182A.31902.31902.3	controllerType=0 controllerNumber=1 scan=31902	99.2151
41503:3	1	K.DVIVSTAWAGSSYTQITNR.Y			690.349	3	2069.03	2069.03	0	1.1	173	Specific	160.71	138.89	138.89	4.51	156	>gB with protein S_cleaved TEV	75	160401_SOliver_Arvin_5160_SL09182A.32396.32396.3	controllerType=0 controllerNumber=1 scan=32396	100.6
43948:2	1	K.DVIVSTAWAGSSYTQITNR.Y			1035.02	2	2069.04	2069.03	0	3.6	173	Specific	164.32	113.42	113.42	4.65	156	>gB with protein S_cleaved TEV	75	160401_SOliver_Arvin_5160_SL09182A.34082.34082.2	controllerType=0 controllerNumber=1 scan=34082	105.049
45830:2	1	K.DVIVSTAWAGSSYTQITNR.Y			1035.02	2	2069.04	2069.03	0	3.1	173	Specific	166.84	119.49	119.49	4.97	156	>gB with protein S_cleaved TEV	75	160401_SOliver_Arvin_5160_SL09182A.35506.35506.2	controllerType=0 controllerNumber=1 scan=35506	109.06
43155:2	1	K.DVIVSTAWAGSSYTQITNR.Y			1035.02	2	2069.04	2069.03	0	2.8	173	Specific	168.55	155.82	155.82	5.56	156	>gB with protein S_cleaved TEV	75	160401_SOliver_Arvin_5160_SL09182A.33540.33540.2	controllerType=0 controllerNumber=1 scan=33540	103.655
44570:2	1	K.DVIVSTAWAGSSYTQITNR.Y			1035.02	2	2069.03	2069.03	0	2.3	173	Specific	175.24	101.37	101.37	4.97	156	>gB with protein S_cleaved TEV	75	160401_SOliver_Arvin_5160_SL09182A.34504.34504.2	controllerType=0 controllerNumber=1 scan=34504	106.1
45938:3	1	K.DVIVSTAWAGSSYTQITNR.Y			690.348	3	2069.03	2069.03	0	0.3	173	Specific	179.23	91.66	91.66	4.61	156	>gB with protein S_cleaved TEV	75	160401_SOliver_Arvin_5160_SL09182A.35640.35640.3	controllerType=0 controllerNumber=1 scan=35640	109.625
46705:3	1	K.DVIVSTAWAGSSYTQITNR.Y			690.35	3	2069.03	2069.03	0	2.1	173	Specific	186.86	126.15	126.15	4.92	156	>gB with protein S_cleaved TEV	75	160401_SOliver_Arvin_5160_SL09182A.36682.36682.3	controllerType=0 controllerNumber=1 scan=36682	114.529
41658:3	1	K.DVIVSTAWAGSSYTQITNR.Y			690.351	3	2069.04	2069.03	0	3.8	173	Specific	193.76	182.09	182.09	5.09	156	>gB with protein S_cleaved TEV	75	160401_SOliver_Arvin_5160_SL09182A.32505.32505.3	controllerType=0 controllerNumber=1 scan=32505	100.89
41167:3	1	K.DVIVSTAWAGSSYTQITNR.Y			690.349	3	2069.03	2069.03	0	1.2	173	Specific	194.39	111.49	111.49	4.56	156	>gB with protein S_cleaved TEV	75	160401_SOliver_Arvin_5160_SL09182A.32169.32169.3	controllerType=0 controllerNumber=1 scan=32169	100.007
45384:3	1	K.DVIVSTAWAGSSYTQITNR.Y			690.35	3	2069.03	2069.03	0	2.3	173	Specific	201.63	161.8	161.8	5.2	156	>gB with protein S_cleaved TEV	75	160401_SOliver_Arvin_5160_SL09182A.35120.35120.3	controllerType=0 controllerNumber=1 scan=35120	107.845
43019:3	1	K.DVIVSTAWAGSSYTQITNR.Y			690.35	3	2069.04	2069.03	0	2.7	173	Specific	202.89	124.53	124.53	5.44	156	>gB with protein S_cleaved TEV	75	160401_SOliver_Arvin_5160_SL09182A.33441.33441.3	controllerType=0 controllerNumber=1 scan=33441	103.388
45508:3	1	K.DVIVSTAWAGSSYTQITNR.Y			690.348	3	2069.03	2069.03	0	0.4	173	Specific	205.37	117.14	117.14	5	156	>gB with protein S_cleaved TEV	75	160401_SOliver_Arvin_5160_SL09182A.35227.35227.3	controllerType=0 controllerNumber=1 scan=35227	108.176
45647:3	1	K.DVIVSTAWAGSSYTQITNR.Y			690.35	3	2069.03	2069.03	0	2	173	Specific	209.62	140.66	140.66	5.17	156	>gB with protein S_cleaved TEV	75	160401_SOliver_Arvin_5160_SL09182A.35335.35335.3	controllerType=0 controllerNumber=1 scan=35335	108.499
42272:3	1	K.DVIVSTAWAGSSYTQITNR.Y			690.351	3	2069.04	2069.03	0	4.4	173	Specific	210.96	174.28	174.28	5.06	156	>gB with protein S_cleaved TEV	75	160401_SOliver_Arvin_5160_SL09182A.32936.32936.3	controllerType=0 controllerNumber=1 scan=32936	102.054
40036:3	1	K.DVIVSTAWAGSSYTQITNR.Y			690.35	3	2069.04	2069.03	0	3.1	173	Specific	211.26	178.34	178.34	5.49	156	>gB with protein S_cleaved TEV	75	160401_SOliver_Arvin_5160_SL09182A.31391.31391.3	controllerType=0 controllerNumber=1 scan=31391	97.7873
40270:3	1	K.DVIVSTAWAGSSYTQITNR.Y			690.349	3	2069.03	2069.03	0	1.6	173	Specific	212.22	211.4	211.4	5.37	156	>gB with protein S_cleaved TEV	75	160401_SOliver_Arvin_5160_SL09182A.31539.31539.3	controllerType=0 controllerNumber=1 scan=31539	98.1832
45514:2	1	K.DVIVSTAWAGSSYTQITNR.Y			1035.02	2	2069.04	2069.03	0	5	173	Specific	214.41	151.43	151.43	4.48	156	>gB with protein S_cleaved TEV	75	160401_SOliver_Arvin_5160_SL09182A.35231.35231.2	controllerType=0 controllerNumber=1 scan=35231	108.186
41453:3	1	K.DVIVSTAWAGSSYTQITNR.Y			690.35	3	2069.04	2069.03	0	2.9	173	Specific	215.4	128.25	128.25	5.15	156	>gB with protein S_cleaved TEV	75	160401_SOliver_Arvin_5160_SL09182A.32363.32363.3	controllerType=0 controllerNumber=1 scan=32363	100.513
43161:3	1	K.DVIVSTAWAGSSYTQITNR.Y			690.35	3	2069.04	2069.03	0	2.6	173	Specific	215.95	215.95	215.95	5.63	156	>gB with protein S_cleaved TEV	75	160401_SOliver_Arvin_5160_SL09182A.33546.33546.3	controllerType=0 controllerNumber=1 scan=33546	103.674
42545:3	1	K.DVIVSTAWAGSSYTQITNR.Y			690.341	3	2069.01	2069.03	0	-10.9	173	Specific	219.53	170.14	170.14	4.32	156	>gB with protein S_cleaved TEV	75	160401_SOliver_Arvin_5160_SL09182A.33117.33117.3	controllerType=0 controllerNumber=1 scan=33117	102.53
43494:3	1	K.DVIVSTAWAGSSYTQITNR.Y			690.348	3	2069.03	2069.03	0	-0.1	173	Specific	221.42	221.42	221.42	5.55	156	>gB with protein S_cleaved TEV	75	160401_SOliver_Arvin_5160_SL09182A.33778.33778.3	controllerType=0 controllerNumber=1 scan=33778	104.281
44906:3	1	K.DVIVSTAWAGSSYTQITNR.Y			690.35	3	2069.04	2069.03	0	2.7	173	Specific	222.1	185.03	185.03	6.84	156	>gB with protein S_cleaved TEV	75	160401_SOliver_Arvin_5160_SL09182A.34744.34744.3	controllerType=0 controllerNumber=1 scan=34744	106.763
41201:3	1	K.DVIVSTAWAGSSYTQITNR.Y			690.35	3	2069.03	2069.03	0	2.1	173	Specific	226.61	86.3	86.3	6.73	156	>gB with protein S_cleaved TEV	75	160401_SOliver_Arvin_5160_SL09182A.32190.32190.3	controllerType=0 controllerNumber=1 scan=32190	100.062
40703:3	1	K.DVIVSTAWAGSSYTQITNR.Y			690.35	3	2069.03	2069.03	0	2.1	173	Specific	226.65	212.19	212.19	7.17	156	>gB with protein S_cleaved TEV	75	160401_SOliver_Arvin_5160_SL09182A.31836.31836.3	controllerType=0 controllerNumber=1 scan=31836	99.0291
42244:2	1	K.DVIVSTAWAGSSYTQITNR.Y			1035.03	2	2069.04	2069.03	0	6.7	173	Specific	226.69	191.05	191.05	4.8	156	>gB with protein S_cleaved TEV	75	160401_SOliver_Arvin_5160_SL09182A.32916.32916.2	controllerType=0 controllerNumber=1 scan=32916	102.001
41412:3	1	K.DVIVSTAWAGSSYTQITNR.Y			690.349	3	2069.03	2069.03	0	1.9	173	Specific	230	206.23	206.23	7.06	156	>gB with protein S_cleaved TEV	75	160401_SOliver_Arvin_5160_SL09182A.32335.32335.3	controllerType=0 controllerNumber=1 scan=32335	100.439
41592:3	1	K.DVIVSTAWAGSSYTQITNR.Y			690.35	3	2069.03	2069.03	0	2.4	173	Specific	234.37	220.33	220.33	7.08	156	>gB with protein S_cleaved TEV	75	160401_SOliver_Arvin_5160_SL09182A.32461.32461.3	controllerType=0 controllerNumber=1 scan=32461	100.772
40996:3	1	K.DVIVSTAWAGSSYTQITNR.Y			690.349	3	2069.03	2069.03	0	1.5	173	Specific	240.08	176.67	176.67	6.93	156	>gB with protein S_cleaved TEV	75	160401_SOliver_Arvin_5160_SL09182A.32052.32052.3	controllerType=0 controllerNumber=1 scan=32052	99.6824
44740:3	1	K.DVIVSTAWAGSSYTQITNR.Y			690.348	3	2069.03	2069.03	0	0.5	173	Specific	241.8	179.35	179.35	6.93	156	>gB with protein S_cleaved TEV	75	160401_SOliver_Arvin_5160_SL09182A.34621.34621.3	controllerType=0 controllerNumber=1 scan=34621	106.418
42618:3	1	K.DVIVSTAWAGSSYTQITNR.Y			690.35	3	2069.04	2069.03	0	2.7	173	Specific	246.66	197.07	197.07	7.21	156	>gB with protein S_cleaved TEV	75	160401_SOliver_Arvin_5160_SL09182A.33167.33167.3	controllerType=0 controllerNumber=1 scan=33167	102.66
40191:3	1	K.DVIVSTAWAGSSYTQITNR.Y			690.349	3	2069.03	2069.03	0	1.4	173	Specific	249.35	191.28	191.28	6.96	156	>gB with protein S_cleaved TEV	75	160401_SOliver_Arvin_5160_SL09182A.31489.31489.3	controllerType=0 controllerNumber=1 scan=31489	98.0497
45429:2	1	K.DVIVSTAWAGSSYTQITNR.Y			1035.02	2	2069.03	2069.03	0	2.3	173	Specific	252.58	145	145	7.54	156	>gB with protein S_cleaved TEV	75	160401_SOliver_Arvin_5160_SL09182A.35155.35155.2	controllerType=0 controllerNumber=1 scan=35155	107.942
45074:3	1	K.DVIVSTAWAGSSYTQITNR.Y			690.347	3	2069.03	2069.03	0	-0.9	173	Specific	252.75	221.85	221.85	5.92	156	>gB with protein S_cleaved TEV	75	160401_SOliver_Arvin_5160_SL09182A.34884.34884.3	controllerType=0 controllerNumber=1 scan=34884	107.192
45916:3	1	K.DVIVSTAWAGSSYTQITNR.Y			690.35	3	2069.04	2069.03	0	2.9	173	Specific	253.79	219.58	219.58	7.59	156	>gB with protein S_cleaved TEV	75	160401_SOliver_Arvin_5160_SL09182A.35618.35618.3	controllerType=0 controllerNumber=1 scan=35618	109.539
42294:3	1	K.DVIVSTAWAGSSYTQITNR.Y			690.351	3	2069.04	2069.03	0	3.4	173	Specific	257.77	220.39	220.39	7.07	156	>gB with protein S_cleaved TEV	75	160401_SOliver_Arvin_5160_SL09182A.32954.32954.3	controllerType=0 controllerNumber=1 scan=32954	102.102
45450:3	1	K.DVIVSTAWAGSSYTQITNR.Y			690.351	3	2069.04	2069.03	0	3.9	173	Specific	258.16	199.91	199.91	6.79	156	>gB with protein S_cleaved TEV	75	160401_SOliver_Arvin_5160_SL09182A.35173.35173.3	controllerType=0 controllerNumber=1 scan=35173	107.998
40280:3	1	K.DVIVSTAWAGSSYTQITNR.Y			690.349	3	2069.03	2069.03	0	1.1	173	Specific	259.32	214.39	214.39	7.18	156	>gB with protein S_cleaved TEV	75	160401_SOliver_Arvin_5160_SL09182A.31546.31546.3	controllerType=0 controllerNumber=1 scan=31546	98.2054
43262:3	1	K.DVIVSTAWAGSSYTQITNR.Y			690.35	3	2069.04	2069.03	0	2.6	173	Specific	259.99	259.99	259.99	7.45	156	>gB with protein S_cleaved TEV	75	160401_SOliver_Arvin_5160_SL09182A.33611.33611.3	controllerType=0 controllerNumber=1 scan=33611	103.849
45279:2	1	K.DVIVSTAWAGSSYTQITNR.Y			1035.02	2	2069.04	2069.03	0	4.2	173	Specific	262.13	144.63	144.63	7.37	156	>gB with protein S_cleaved TEV	75	160401_SOliver_Arvin_5160_SL09182A.35039.35039.2	controllerType=0 controllerNumber=1 scan=35039	107.606
40630:3	1	K.DVIVSTAWAGSSYTQITNR.Y			690.35	3	2069.03	2069.03	0	2	173	Specific	267.19	228.8	228.8	7.75	156	>gB with protein S_cleaved TEV	75	160401_SOliver_Arvin_5160_SL09182A.31787.31787.3	controllerType=0 controllerNumber=1 scan=31787	98.8921
41638:3	1	K.DVIVSTAWAGSSYTQITNR.Y			690.349	3	2069.03	2069.03	0	1	173	Specific	270.92	233.53	233.53	7.34	156	>gB with protein S_cleaved TEV	75	160401_SOliver_Arvin_5160_SL09182A.32490.32490.3	controllerType=0 controllerNumber=1 scan=32490	100.849
44423:2	1	K.DVIVSTAWAGSSYTQITNR.Y			1035.02	2	2069.04	2069.03	0	2.8	173	Specific	271.49	191.3	191.3	7.72	156	>gB with protein S_cleaved TEV	75	160401_SOliver_Arvin_5160_SL09182A.34405.34405.2	controllerType=0 controllerNumber=1 scan=34405	105.84
45941:2	1	K.DVIVSTAWAGSSYTQITNR.Y			1035.03	2	2069.05	2069.03	0	7.5	173	Specific	274.09	214.02	214.02	5.81	156	>gB with protein S_cleaved TEV	75	160401_SOliver_Arvin_5160_SL09182A.35646.35646.2	controllerType=0 controllerNumber=1 scan=35646	109.657
44709:2	1	K.DVIVSTAWAGSSYTQITNR.Y			1035.02	2	2069.04	2069.03	0	2.9	173	Specific	274.15	210.2	210.2	7.94	156	>gB with protein S_cleaved TEV	75	160401_SOliver_Arvin_5160_SL09182A.34598.34598.2	controllerType=0 controllerNumber=1 scan=34598	106.35
39425:3	1	K.DVIVSTAWAGSSYTQITNR.Y			690.351	3	2069.04	2069.03	0	4.2	173	Specific	276.67	276.67	276.67	7.47	156	>gB with protein S_cleaved TEV	75	160401_SOliver_Arvin_5160_SL09182A.30978.30978.3	controllerType=0 controllerNumber=1 scan=30978	96.7203
40133:3	1	K.DVIVSTAWAGSSYTQITNR.Y			690.349	3	2069.03	2069.03	0	1.2	173	Specific	276.73	202.13	202.13	7.59	156	>gB with protein S_cleaved TEV	75	160401_SOliver_Arvin_5160_SL09182A.31454.31454.3	controllerType=0 controllerNumber=1 scan=31454	97.9548
41065:3	1	K.DVIVSTAWAGSSYTQITNR.Y			690.349	3	2069.03	2069.03	0	1.6	173	Specific	280.88	197.42	197.42	7.61	156	>gB with protein S_cleaved TEV	75	160401_SOliver_Arvin_5160_SL09182A.32099.32099.3	controllerType=0 controllerNumber=1 scan=32099	99.8088
40492:3	1	K.DVIVSTAWAGSSYTQITNR.Y			690.349	3	2069.03	2069.03	0	0.9	173	Specific	281.45	249.15	249.15	7.99	156	>gB with protein S_cleaved TEV	75	160401_SOliver_Arvin_5160_SL09182A.31692.31692.3	controllerType=0 controllerNumber=1 scan=31692	98.624
40482:3	1	K.DVIVSTAWAGSSYTQITNR.Y			690.351	3	2069.04	2069.03	0	3.5	173	Specific	282.36	195.12	195.12	7.47	156	>gB with protein S_cleaved TEV	75	160401_SOliver_Arvin_5160_SL09182A.31685.31685.3	controllerType=0 controllerNumber=1 scan=31685	98.6029
44734:2	1	K.DVIVSTAWAGSSYTQITNR.Y			1035.02	2	2069.04	2069.03	0	3.7	173	Specific	283.04	192.28	192.28	7.57	156	>gB with protein S_cleaved TEV	75	160401_SOliver_Arvin_5160_SL09182A.34616.34616.2	controllerType=0 controllerNumber=1 scan=34616	106.402
40611:3	1	K.DVIVSTAWAGSSYTQITNR.Y			690.35	3	2069.03	2069.03	0	2	173	Specific	284.21	252.1	252.1	7.98	156	>gB with protein S_cleaved TEV	75	160401_SOliver_Arvin_5160_SL09182A.31775.31775.3	controllerType=0 controllerNumber=1 scan=31775	98.8579
43353:3	1	K.DVIVSTAWAGSSYTQITNR.Y			690.35	3	2069.03	2069.03	0	2.1	173	Specific	285.28	239.11	239.11	8.03	156	>gB with protein S_cleaved TEV	75	160401_SOliver_Arvin_5160_SL09182A.33679.33679.3	controllerType=0 controllerNumber=1 scan=33679	104.024
41569:3	1	K.DVIVSTAWAGSSYTQITNR.Y			690.348	3	2069.03	2069.03	0	0.1	173	Specific	285.78	262.36	262.36	7.92	156	>gB with protein S_cleaved TEV	75	160401_SOliver_Arvin_5160_SL09182A.32442.32442.3	controllerType=0 controllerNumber=1 scan=32442	100.723
43283:3	1	K.DVIVSTAWAGSSYTQITNR.Y			690.35	3	2069.04	2069.03	0	3.3	173	Specific	291.08	263.4	263.4	8.2	156	>gB with protein S_cleaved TEV	75	160401_SOliver_Arvin_5160_SL09182A.33627.33627.3	controllerType=0 controllerNumber=1 scan=33627	103.89
42047:3	1	K.DVIVSTAWAGSSYTQITNR.Y			690.35	3	2069.04	2069.03	0	3.2	173	Specific	293.24	254.2	254.2	8.21	156	>gB with protein S_cleaved TEV	75	160401_SOliver_Arvin_5160_SL09182A.32782.32782.3	controllerType=0 controllerNumber=1 scan=32782	101.645
45426:3	1	K.DVIVSTAWAGSSYTQITNR.Y			690.35	3	2069.04	2069.03	0	2.7	173	Specific	296.41	251.35	251.35	8.21	156	>gB with protein S_cleaved TEV	75	160401_SOliver_Arvin_5160_SL09182A.35153.35153.3	controllerType=0 controllerNumber=1 scan=35153	107.937
41674:3	1	K.DVIVSTAWAGSSYTQITNR.Y			690.35	3	2069.03	2069.03	0	2.2	173	Specific	298.86	208.51	208.51	8.12	156	>gB with protein S_cleaved TEV	75	160401_SOliver_Arvin_5160_SL09182A.32516.32516.3	controllerType=0 controllerNumber=1 scan=32516	100.92
42890:3	1	K.DVIVSTAWAGSSYTQITNR.Y			690.351	3	2069.04	2069.03	0	4.5	173	Specific	300.43	264.97	264.97	7.94	156	>gB with protein S_cleaved TEV	75	160401_SOliver_Arvin_5160_SL09182A.33352.33352.3	controllerType=0 controllerNumber=1 scan=33352	103.15
43463:3	1	K.DVIVSTAWAGSSYTQITNR.Y			690.349	3	2069.03	2069.03	0	1.3	173	Specific	301.29	221.91	221.91	7.83	156	>gB with protein S_cleaved TEV	75	160401_SOliver_Arvin_5160_SL09182A.33754.33754.3	controllerType=0 controllerNumber=1 scan=33754	104.222
46364:3	1	K.DVIVSTAWAGSSYTQITNR.Y			690.351	3	2069.04	2069.03	0	3.8	173	Specific	304.94	283.47	283.47	7.85	156	>gB with protein S_cleaved TEV	75	160401_SOliver_Arvin_5160_SL09182A.36442.36442.3	controllerType=0 controllerNumber=1 scan=36442	113.888
45318:3	1	K.DVIVSTAWAGSSYTQITNR.Y			690.35	3	2069.04	2069.03	0	3.3	173	Specific	305.85	258.47	258.47	8.42	156	>gB with protein S_cleaved TEV	75	160401_SOliver_Arvin_5160_SL09182A.35071.35071.3	controllerType=0 controllerNumber=1 scan=35071	107.708
44594:2	1	K.DVIVSTAWAGSSYTQITNR.Y			1035.02	2	2069.04	2069.03	0	4	173	Specific	308.5	213.51	213.51	7.82	156	>gB with protein S_cleaved TEV	75	160401_SOliver_Arvin_5160_SL09182A.34519.34519.2	controllerType=0 controllerNumber=1 scan=34519	106.141
40742:3	1	K.DVIVSTAWAGSSYTQITNR.Y			690.35	3	2069.04	2069.03	0	2.9	173	Specific	315.32	283.02	283.02	8.26	156	>gB with protein S_cleaved TEV	75	160401_SOliver_Arvin_5160_SL09182A.31860.31860.3	controllerType=0 controllerNumber=1 scan=31860	99.096
39990:3	1	K.DVIVSTAWAGSSYTQITNR.Y			690.349	3	2069.03	2069.03	0	0.9	173	Specific	315.36	257.97	257.97	8.17	156	>gB with protein S_cleaved TEV	75	160401_SOliver_Arvin_5160_SL09182A.31362.31362.3	controllerType=0 controllerNumber=1 scan=31362	97.7079
46473:2	1	K.DVIVSTAWAGSSYTQITNR.Y			1035.02	2	2069.04	2069.03	0	3.8	173	Specific	319.61	227.12	227.12	7.73	156	>gB with protein S_cleaved TEV	75	160401_SOliver_Arvin_5160_SL09182A.36521.36521.2	controllerType=0 controllerNumber=1 scan=36521	114.092
45407:2	1	K.DVIVSTAWAGSSYTQITNR.Y			1035.02	2	2069.04	2069.03	0	4.5	173	Specific	319.69	206.6	206.6	7.82	156	>gB with protein S_cleaved TEV	75	160401_SOliver_Arvin_5160_SL09182A.35137.35137.2	controllerType=0 controllerNumber=1 scan=35137	107.89
43509:3	1	K.DVIVSTAWAGSSYTQITNR.Y			690.35	3	2069.04	2069.03	0	2.6	173	Specific	319.7	280.79	280.79	8.23	156	>gB with protein S_cleaved TEV	75	160401_SOliver_Arvin_5160_SL09182A.33787.33787.3	controllerType=0 controllerNumber=1 scan=33787	104.306
45264:3	1	K.DVIVSTAWAGSSYTQITNR.Y			690.352	3	2069.04	2069.03	0	5	173	Specific	320.86	246.63	246.63	7.1	156	>gB with protein S_cleaved TEV	75	160401_SOliver_Arvin_5160_SL09182A.35027.35027.3	controllerType=0 controllerNumber=1 scan=35027	107.573
45628:3	1	K.DVIVSTAWAGSSYTQITNR.Y			690.351	3	2069.04	2069.03	0	4.3	173	Specific	322.19	260.3	260.3	7.99	156	>gB with protein S_cleaved TEV	75	160401_SOliver_Arvin_5160_SL09182A.35321.35321.3	controllerType=0 controllerNumber=1 scan=35321	108.462
41724:3	1	K.DVIVSTAWAGSSYTQITNR.Y			690.35	3	2069.03	2069.03	0	2.5	173	Specific	332.54	298.82	298.82	8.41	156	>gB with protein S_cleaved TEV	75	160401_SOliver_Arvin_5160_SL09182A.32553.32553.3	controllerType=0 controllerNumber=1 scan=32553	101.018
41284:3	1	K.DVIVSTAWAGSSYTQITNR.Y			690.349	3	2069.03	2069.03	0	1.6	173	Specific	333.35	257.67	257.67	8.32	156	>gB with protein S_cleaved TEV	75	160401_SOliver_Arvin_5160_SL09182A.32248.32248.3	controllerType=0 controllerNumber=1 scan=32248	100.215
43117:3	1	K.DVIVSTAWAGSSYTQITNR.Y			690.351	3	2069.04	2069.03	0	4.7	173	Specific	334.24	287.38	287.38	7.99	156	>gB with protein S_cleaved TEV	75	160401_SOliver_Arvin_5160_SL09182A.33514.33514.3	controllerType=0 controllerNumber=1 scan=33514	103.586
41422:3	1	K.DVIVSTAWAGSSYTQITNR.Y			690.349	3	2069.03	2069.03	0	1.1	173	Specific	335.3	256.41	256.41	8.32	156	>gB with protein S_cleaved TEV	75	160401_SOliver_Arvin_5160_SL09182A.32344.32344.3	controllerType=0 controllerNumber=1 scan=32344	100.464
43665:3	1	K.DVIVSTAWAGSSYTQITNR.Y			690.35	3	2069.04	2069.03	0	2.7	173	Specific	343.74	247.56	247.56	8.5	156	>gB with protein S_cleaved TEV	75	160401_SOliver_Arvin_5160_SL09182A.33890.33890.3	controllerType=0 controllerNumber=1 scan=33890	104.567
45286:2	1	K.DVIVSTAWAGSSYTQITNR.Y			1035.02	2	2069.04	2069.03	0	4.9	173	Specific	345.53	212.9	212.9	8.04	156	>gB with protein S_cleaved TEV	75	160401_SOliver_Arvin_5160_SL09182A.35045.35045.2	controllerType=0 controllerNumber=1 scan=35045	107.624
46538:2	1	K.DVIVSTAWAGSSYTQITNR.Y			1035.03	2	2069.05	2069.03	0	7.5	173	Specific	347.52	211.26	211.26	6.21	156	>gB with protein S_cleaved TEV	75	160401_SOliver_Arvin_5160_SL09182A.36564.36564.2	controllerType=0 controllerNumber=1 scan=36564	114.205
43060:3	1	K.DVIVSTAWAGSSYTQITNR.Y			690.35	3	2069.04	2069.03	0	3.3	173	Specific	348.19	297.19	297.19	8.33	156	>gB with protein S_cleaved TEV	75	160401_SOliver_Arvin_5160_SL09182A.33472.33472.3	controllerType=0 controllerNumber=1 scan=33472	103.468
41475:3	1	K.DVIVSTAWAGSSYTQITNR.Y			690.35	3	2069.04	2069.03	0	2.6	173	Specific	351.37	264.47	264.47	8.46	156	>gB with protein S_cleaved TEV	75	160401_SOliver_Arvin_5160_SL09182A.32377.32377.3	controllerType=0 controllerNumber=1 scan=32377	100.55
41346:3	1	K.DVIVSTAWAGSSYTQITNR.Y			690.35	3	2069.03	2069.03	0	2.2	173	Specific	359.66	302.76	302.76	8.16	156	>gB with protein S_cleaved TEV	75	160401_SOliver_Arvin_5160_SL09182A.32286.32286.3	controllerType=0 controllerNumber=1 scan=32286	100.312
43317:3	1	K.DVIVSTAWAGSSYTQITNR.Y			690.351	3	2069.04	2069.03	0	4.8	173	Specific	361.21	248.21	248.21	8.06	156	>gB with protein S_cleaved TEV	75	160401_SOliver_Arvin_5160_SL09182A.33650.33650.3	controllerType=0 controllerNumber=1 scan=33650	103.948
41516:3	1	K.DVIVSTAWAGSSYTQITNR.Y			690.35	3	2069.03	2069.03	0	2.3	173	Specific	364.2	348.97	348.97	8.27	156	>gB with protein S_cleaved TEV	75	160401_SOliver_Arvin_5160_SL09182A.32406.32406.3	controllerType=0 controllerNumber=1 scan=32406	100.628
43456:3	1	K.DVIVSTAWAGSSYTQITNR.Y			690.35	3	2069.04	2069.03	0	3.2	173	Specific	383.52	337.66	337.66	8.17	156	>gB with protein S_cleaved TEV	75	160401_SOliver_Arvin_5160_SL09182A.33748.33748.3	controllerType=0 controllerNumber=1 scan=33748	104.204
42039:3	1	K.DVIVSTAWAGSSYTQITNR.Y			690.351	3	2069.04	2069.03	0	4.7	173	Specific	383.88	327.07	327.07	7.72	156	>gB with protein S_cleaved TEV	75	160401_SOliver_Arvin_5160_SL09182A.32776.32776.3	controllerType=0 controllerNumber=1 scan=32776	101.627
41356:3	1	K.DVIVSTAWAGSSYTQITNR.Y			690.349	3	2069.03	2069.03	0	1.8	173	Specific	400.78	347.03	347.03	8.23	156	>gB with protein S_cleaved TEV	75	160401_SOliver_Arvin_5160_SL09182A.32294.32294.3	controllerType=0 controllerNumber=1 scan=32294	100.335
43211:3	1	K.DVIVSTAWAGSSYTQITNR.Y			690.35	3	2069.04	2069.03	0	3.2	173	Specific	401.74	284.93	284.93	8.38	156	>gB with protein S_cleaved TEV	75	160401_SOliver_Arvin_5160_SL09182A.33579.33579.3	controllerType=0 controllerNumber=1 scan=33579	103.763
46390:2	1	K.DVIVSTAWAGSSYTQITNR.Y			1035.02	2	2069.04	2069.03	0	3.8	173	Specific	457.76	322.66	322.66	8.24	156	>gB with protein S_cleaved TEV	75	160401_SOliver_Arvin_5160_SL09182A.36461.36461.2	controllerType=0 controllerNumber=1 scan=36461	113.938
42546:3	1	K.DVIVSTAWAGSSYTQITN[+0.984]R.Y		N[+1]	690.683	3	2070.03	2070.01	0	9.9	173	Specific	42.52	3.35	3.35	1.27	156	>gB with protein S_cleaved TEV	75	160401_SOliver_Arvin_5160_SL09182A.33117.33117.3	controllerType=0 controllerNumber=1 scan=33117	102.53
45838:3	1	K.DVIVSTAWAGSSYTQITN[+0.984]R.Y		N[+1]	690.682	3	2070.03	2070.01	0	8.5	173	Specific	58.25	6.09	6.09	1.76	156	>gB with protein S_cleaved TEV	75	160401_SOliver_Arvin_5160_SL09182A.35513.35513.3	controllerType=0 controllerNumber=1 scan=35513	109.08
45986:2	1	K.DVIVSTAWAGSSYTQITN[+0.984]R.Y		N[+1]	1035.52	2	2070.04	2070.01	0	11.6	173	Specific	92.65	39.05	39.05	2.84	156	>gB with protein S_cleaved TEV	75	160401_SOliver_Arvin_5160_SL09182A.35707.35707.2	controllerType=0 controllerNumber=1 scan=35707	109.936
40435:2	1	K.DVIVSTAWAGSSYTQITN[+0.984]R.Y		N[+1]	1035.52	2	2070.04	2070.01	0	11.2	173	Specific	155.85	106.61	106.61	3.84	156	>gB with protein S_cleaved TEV	75	160401_SOliver_Arvin_5160_SL09182A.31654.31654.2	controllerType=0 controllerNumber=1 scan=31654	98.5127
46775:3	1	R.YADRVPIPVSEITDTIDK.F			678.026	3	2032.06	2032.06	0	1.5	192	Specific	1.09	1.09	1.09	1.8	156	>gB with protein S_cleaved TEV	75	160401_SOliver_Arvin_5160_SL09182A.36734.36734.3	controllerType=0 controllerNumber=1 scan=36734	114.686
44105:3	1	R.YADRVPIPVSEITDTIDK.F			678.026	3	2032.06	2032.06	0	1.4	192	Specific	48.06	48.06	48.06	3.45	156	>gB with protein S_cleaved TEV	75	160401_SOliver_Arvin_5160_SL09182A.34200.34200.3	controllerType=0 controllerNumber=1 scan=34200	105.331
46935:3	1	R.YADRVPIPVSEITDTIDK.F			678.027	3	2032.07	2032.06	0	2.6	192	Specific	54.68	54.68	54.68	3.41	156	>gB with protein S_cleaved TEV	75	160401_SOliver_Arvin_5160_SL09182A.36846.36846.3	controllerType=0 controllerNumber=1 scan=36846	115.016
45153:3	1	R.YADRVPIPVSEITDTIDK.F			678.026	3	2032.06	2032.06	0	2.3	192	Specific	59.35	59.35	59.35	3.65	156	>gB with protein S_cleaved TEV	75	160401_SOliver_Arvin_5160_SL09182A.34945.34945.3	controllerType=0 controllerNumber=1 scan=34945	107.354
43512:2	1	R.YADRVPIPVSEITDTIDK.F			1016.54	2	2032.06	2032.06	0	2.5	192	Specific	69.5	52.29	52.29	3.45	156	>gB with protein S_cleaved TEV	75	160401_SOliver_Arvin_5160_SL09182A.33789.33789.2	controllerType=0 controllerNumber=1 scan=33789	104.31
40475:3	1	R.YADRVPIPVSEITDTIDK.F			678.027	3	2032.07	2032.06	0	2.8	192	Specific	85.18	85.18	85.18	4.09	156	>gB with protein S_cleaved TEV	75	160401_SOliver_Arvin_5160_SL09182A.31681.31681.3	controllerType=0 controllerNumber=1 scan=31681	98.593
36662:3	1	R.YADRVPIPVSEITDTIDK.F			678.026	3	2032.06	2032.06	0	2.3	192	Specific	88.08	38.93	38.93	3.36	156	>gB with protein S_cleaved TEV	75	160401_SOliver_Arvin_5160_SL09182A.29058.29058.3	controllerType=0 controllerNumber=1 scan=29058	91.7972
40304:3	1	R.YADRVPIPVSEITDTIDK.F			678.027	3	2032.07	2032.06	0	3.3	192	Specific	91.37	31.78	31.78	3.44	156	>gB with protein S_cleaved TEV	75	160401_SOliver_Arvin_5160_SL09182A.31564.31564.3	controllerType=0 controllerNumber=1 scan=31564	98.255
45626:3	1	R.YADRVPIPVSEITDTIDK.F			678.027	3	2032.07	2032.06	0	3	192	Specific	93.25	93.25	93.25	4.09	156	>gB with protein S_cleaved TEV	75	160401_SOliver_Arvin_5160_SL09182A.35320.35320.3	controllerType=0 controllerNumber=1 scan=35320	108.46
45505:3	1	R.YADRVPIPVSEITDTIDK.F			678.027	3	2032.07	2032.06	0	3.9	192	Specific	98.55	94.95	94.95	3.74	156	>gB with protein S_cleaved TEV	75	160401_SOliver_Arvin_5160_SL09182A.35224.35224.3	controllerType=0 controllerNumber=1 scan=35224	108.165
43734:2	1	R.YADRVPIPVSEITDTIDK.F			1016.54	2	2032.07	2032.06	0	4.3	192	Specific	111.19	69.01	69.01	3.66	156	>gB with protein S_cleaved TEV	75	160401_SOliver_Arvin_5160_SL09182A.33938.33938.2	controllerType=0 controllerNumber=1 scan=33938	104.688
40348:3	1	R.YADRVPIPVSEITDTIDK.F			678.026	3	2032.06	2032.06	0	2.3	192	Specific	123.47	72.67	72.67	3.88	156	>gB with protein S_cleaved TEV	75	160401_SOliver_Arvin_5160_SL09182A.31592.31592.3	controllerType=0 controllerNumber=1 scan=31592	98.3333
42608:2	1	R.YADRVPIPVSEITDTIDK.F			1016.54	2	2032.07	2032.06	0	3.7	192	Specific	130.37	130.37	130.37	4.06	156	>gB with protein S_cleaved TEV	75	160401_SOliver_Arvin_5160_SL09182A.33161.33161.2	controllerType=0 controllerNumber=1 scan=33161	102.646
45095:3	1	R.YADRVPIPVSEITDTIDK.F			678.026	3	2032.06	2032.06	0	2.1	192	Specific	131.02	110.28	110.28	4.23	156	>gB with protein S_cleaved TEV	75	160401_SOliver_Arvin_5160_SL09182A.34902.34902.3	controllerType=0 controllerNumber=1 scan=34902	107.242
41490:3	1	R.YADRVPIPVSEITDTIDK.F			678.027	3	2032.07	2032.06	0	2.7	192	Specific	142.54	142.54	142.54	4.53	156	>gB with protein S_cleaved TEV	75	160401_SOliver_Arvin_5160_SL09182A.32388.32388.3	controllerType=0 controllerNumber=1 scan=32388	100.581
45050:3	1	R.YADRVPIPVSEITDTIDK.F			678.026	3	2032.06	2032.06	0	2.4	192	Specific	143.72	143.72	143.72	4.53	156	>gB with protein S_cleaved TEV	75	160401_SOliver_Arvin_5160_SL09182A.34867.34867.3	controllerType=0 controllerNumber=1 scan=34867	107.15
44065:3	1	R.YADRVPIPVSEITDTIDK.F			678.027	3	2032.07	2032.06	0	2.7	192	Specific	148.25	119.21	119.21	4.56	156	>gB with protein S_cleaved TEV	75	160401_SOliver_Arvin_5160_SL09182A.34169.34169.3	controllerType=0 controllerNumber=1 scan=34169	105.258
45603:3	1	R.YADRVPIPVSEITDTIDK.F			678.028	3	2032.07	2032.06	0	4.2	192	Specific	156.58	145.26	145.26	4.29	156	>gB with protein S_cleaved TEV	75	160401_SOliver_Arvin_5160_SL09182A.35304.35304.3	controllerType=0 controllerNumber=1 scan=35304	108.414
36828:3	1	R.YADRVPIPVSEITDTIDK.F			678.027	3	2032.07	2032.06	0	3.3	192	Specific	156.63	125.24	125.24	4.52	156	>gB with protein S_cleaved TEV	75	160401_SOliver_Arvin_5160_SL09182A.29186.29186.3	controllerType=0 controllerNumber=1 scan=29186	92.1178
41585:3	1	R.YADRVPIPVSEITDTIDK.F			678.027	3	2032.06	2032.06	0	2.5	192	Specific	157.48	157.48	157.48	4.53	156	>gB with protein S_cleaved TEV	75	160401_SOliver_Arvin_5160_SL09182A.32456.32456.3	controllerType=0 controllerNumber=1 scan=32456	100.76
41629:3	1	R.YADRVPIPVSEITDTIDK.F			678.026	3	2032.06	2032.06	0	1.6	192	Specific	159.94	159.94	159.94	4.54	156	>gB with protein S_cleaved TEV	75	160401_SOliver_Arvin_5160_SL09182A.32486.32486.3	controllerType=0 controllerNumber=1 scan=32486	100.839
45147:3	1	R.YADRVPIPVSEITDTIDK.F			678.026	3	2032.06	2032.06	0	1.3	192	Specific	160.84	154.6	154.6	4.4	156	>gB with protein S_cleaved TEV	75	160401_SOliver_Arvin_5160_SL09182A.34940.34940.3	controllerType=0 controllerNumber=1 scan=34940	107.337
46441:3	1	R.YADRVPIPVSEITDTIDK.F			678.027	3	2032.07	2032.06	0	3.5	192	Specific	166.95	164.64	164.64	4.66	156	>gB with protein S_cleaved TEV	75	160401_SOliver_Arvin_5160_SL09182A.36496.36496.3	controllerType=0 controllerNumber=1 scan=36496	114.024
42010:2	1	R.YADRVPIPVSEITDTIDK.F			1016.54	2	2032.06	2032.06	0	2.2	192	Specific	167.96	118.62	118.62	4.58	156	>gB with protein S_cleaved TEV	75	160401_SOliver_Arvin_5160_SL09182A.32754.32754.2	controllerType=0 controllerNumber=1 scan=32754	101.57
36702:3	1	R.YADRVPIPVSEITDTIDK.F			678.026	3	2032.06	2032.06	0	1.6	192	Specific	168.64	168.64	168.64	4.8	156	>gB with protein S_cleaved TEV	75	160401_SOliver_Arvin_5160_SL09182A.29088.29088.3	controllerType=0 controllerNumber=1 scan=29088	91.8714
45200:3	1	R.YADRVPIPVSEITDTIDK.F			678.026	3	2032.06	2032.06	0	1.4	192	Specific	170.12	170.12	170.12	4.56	156	>gB with protein S_cleaved TEV	75	160401_SOliver_Arvin_5160_SL09182A.34979.34979.3	controllerType=0 controllerNumber=1 scan=34979	107.44
41670:3	1	R.YADRVPIPVSEITDTIDK.F			678.027	3	2032.07	2032.06	0	3.3	192	Specific	173.12	173.12	173.12	4.77	156	>gB with protein S_cleaved TEV	75	160401_SOliver_Arvin_5160_SL09182A.32514.32514.3	controllerType=0 controllerNumber=1 scan=32514	100.916
45072:3	1	R.YADRVPIPVSEITDTIDK.F			678.026	3	2032.06	2032.06	0	2.3	192	Specific	173.26	161.98	161.98	4.77	156	>gB with protein S_cleaved TEV	75	160401_SOliver_Arvin_5160_SL09182A.34883.34883.3	controllerType=0 controllerNumber=1 scan=34883	107.19
46880:3	1	R.YADRVPIPVSEITDTIDK.F			678.026	3	2032.06	2032.06	0	2.4	192	Specific	173.49	173.49	173.49	4.54	156	>gB with protein S_cleaved TEV	75	160401_SOliver_Arvin_5160_SL09182A.36807.36807.3	controllerType=0 controllerNumber=1 scan=36807	114.906
43411:3	1	R.YADRVPIPVSEITDTIDK.F			678.026	3	2032.06	2032.06	0	2	192	Specific	175.64	175.64	175.64	4.98	156	>gB with protein S_cleaved TEV	75	160401_SOliver_Arvin_5160_SL09182A.33719.33719.3	controllerType=0 controllerNumber=1 scan=33719	104.132
42247:3	1	R.YADRVPIPVSEITDTIDK.F			678.026	3	2032.06	2032.06	0	2.1	192	Specific	186.28	186.28	186.28	5	156	>gB with protein S_cleaved TEV	75	160401_SOliver_Arvin_5160_SL09182A.32919.32919.3	controllerType=0 controllerNumber=1 scan=32919	102.012
44044:3	1	R.YADRVPIPVSEITDTIDK.F			678.026	3	2032.06	2032.06	0	1.3	192	Specific	187	187	187	4.82	156	>gB with protein S_cleaved TEV	75	160401_SOliver_Arvin_5160_SL09182A.34153.34153.3	controllerType=0 controllerNumber=1 scan=34153	105.222
43027:2	1	R.YADRVPIPVSEITDTIDK.F			1016.54	2	2032.07	2032.06	0	3.3	192	Specific	187.09	131.95	131.95	4.62	156	>gB with protein S_cleaved TEV	75	160401_SOliver_Arvin_5160_SL09182A.33447.33447.2	controllerType=0 controllerNumber=1 scan=33447	103.407
43491:2	1	R.YADRVPIPVSEITDTIDK.F			1016.54	2	2032.07	2032.06	0	2.7	192	Specific	189.54	168.47	168.47	4.66	156	>gB with protein S_cleaved TEV	75	160401_SOliver_Arvin_5160_SL09182A.33776.33776.2	controllerType=0 controllerNumber=1 scan=33776	104.276
45026:3	1	R.YADRVPIPVSEITDTIDK.F			678.028	3	2032.07	2032.06	0	5.1	192	Specific	189.9	162.59	162.59	4.07	156	>gB with protein S_cleaved TEV	75	160401_SOliver_Arvin_5160_SL09182A.34845.34845.3	controllerType=0 controllerNumber=1 scan=34845	107.077
44703:3	1	R.YADRVPIPVSEITDTIDK.F			678.026	3	2032.06	2032.06	0	2.4	192	Specific	190.14	155.07	155.07	4.53	156	>gB with protein S_cleaved TEV	75	160401_SOliver_Arvin_5160_SL09182A.34594.34594.3	controllerType=0 controllerNumber=1 scan=34594	106.341
36615:3	1	R.YADRVPIPVSEITDTIDK.F			678.026	3	2032.06	2032.06	0	1.3	192	Specific	190.63	160.41	160.41	4.8	156	>gB with protein S_cleaved TEV	75	160401_SOliver_Arvin_5160_SL09182A.29024.29024.3	controllerType=0 controllerNumber=1 scan=29024	91.713
43849:2	1	R.YADRVPIPVSEITDTIDK.F			1016.54	2	2032.07	2032.06	0	3.6	192	Specific	193.46	125.3	125.3	4.46	156	>gB with protein S_cleaved TEV	75	160401_SOliver_Arvin_5160_SL09182A.34019.34019.2	controllerType=0 controllerNumber=1 scan=34019	104.889
45394:3	1	R.YADRVPIPVSEITDTIDK.F			678.026	3	2032.06	2032.06	0	2.2	192	Specific	195.72	125.23	125.23	4.95	156	>gB with protein S_cleaved TEV	75	160401_SOliver_Arvin_5160_SL09182A.35129.35129.3	controllerType=0 controllerNumber=1 scan=35129	107.871
36524:3	1	R.YADRVPIPVSEITDTIDK.F			678.026	3	2032.06	2032.06	0	1.4	192	Specific	197.68	144.06	144.06	4.54	156	>gB with protein S_cleaved TEV	75	160401_SOliver_Arvin_5160_SL09182A.28951.28951.3	controllerType=0 controllerNumber=1 scan=28951	91.5292
43680:2	1	R.YADRVPIPVSEITDTIDK.F			1016.54	2	2032.07	2032.06	0	3.1	192	Specific	208.11	151.37	151.37	4.74	156	>gB with protein S_cleaved TEV	75	160401_SOliver_Arvin_5160_SL09182A.33900.33900.2	controllerType=0 controllerNumber=1 scan=33900	104.594
36845:3	1	R.YADRVPIPVSEITDTIDK.F			678.026	3	2032.06	2032.06	0	1.5	192	Specific	211.25	165.12	165.12	4.99	156	>gB with protein S_cleaved TEV	75	160401_SOliver_Arvin_5160_SL09182A.29198.29198.3	controllerType=0 controllerNumber=1 scan=29198	92.1488
44086:3	1	R.YADRVPIPVSEITDTIDK.F			678.026	3	2032.06	2032.06	0	2	192	Specific	214.43	214.43	214.43	5.09	156	>gB with protein S_cleaved TEV	75	160401_SOliver_Arvin_5160_SL09182A.34183.34183.3	controllerType=0 controllerNumber=1 scan=34183	105.291
45373:3	1	R.YADRVPIPVSEITDTIDK.F			678.027	3	2032.07	2032.06	0	3.3	192	Specific	214.72	162.33	162.33	4.98	156	>gB with protein S_cleaved TEV	75	160401_SOliver_Arvin_5160_SL09182A.35112.35112.3	controllerType=0 controllerNumber=1 scan=35112	107.827
36499:3	1	R.YADRVPIPVSEITDTIDK.F			678.026	3	2032.06	2032.06	0	1.5	192	Specific	222.59	200.13	200.13	6.38	156	>gB with protein S_cleaved TEV	75	160401_SOliver_Arvin_5160_SL09182A.28934.28934.3	controllerType=0 controllerNumber=1 scan=28934	91.4876
36812:3	1	R.YADRVPIPVSEITDTIDK.F			678.025	3	2032.06	2032.06	0	0.9	192	Specific	225.15	206.71	206.71	5.99	156	>gB with protein S_cleaved TEV	75	160401_SOliver_Arvin_5160_SL09182A.29173.29173.3	controllerType=0 controllerNumber=1 scan=29173	92.084
43605:2	1	R.YADRVPIPVSEITDTIDK.F			1016.53	2	2032.06	2032.06	0	1.5	192	Specific	229.04	155.96	155.96	5.97	156	>gB with protein S_cleaved TEV	75	160401_SOliver_Arvin_5160_SL09182A.33852.33852.2	controllerType=0 controllerNumber=1 scan=33852	104.472
36743:3	1	R.YADRVPIPVSEITDTIDK.F			678.026	3	2032.06	2032.06	0	2.4	192	Specific	235.9	149.73	149.73	6.47	156	>gB with protein S_cleaved TEV	75	160401_SOliver_Arvin_5160_SL09182A.29120.29120.3	controllerType=0 controllerNumber=1 scan=29120	91.952
36358:3	1	R.YADRVPIPVSEITDTIDK.F			678.025	3	2032.06	2032.06	0	-0.3	192	Specific	236.67	179.53	179.53	5.23	156	>gB with protein S_cleaved TEV	75	160401_SOliver_Arvin_5160_SL09182A.28834.28834.3	controllerType=0 controllerNumber=1 scan=28834	91.2421
44834:3	1	R.YADRVPIPVSEITDTIDK.F			678.026	3	2032.06	2032.06	0	2.1	192	Specific	245.81	230.31	230.31	6.94	156	>gB with protein S_cleaved TEV	75	160401_SOliver_Arvin_5160_SL09182A.34686.34686.3	controllerType=0 controllerNumber=1 scan=34686	106.599
44915:3	1	R.YADRVPIPVSEITDTIDK.F			678.027	3	2032.06	2032.06	0	2.5	192	Specific	246.34	215.3	215.3	7.03	156	>gB with protein S_cleaved TEV	75	160401_SOliver_Arvin_5160_SL09182A.34751.34751.3	controllerType=0 controllerNumber=1 scan=34751	106.784
36468:3	1	R.YADRVPIPVSEITDTIDK.F			678.026	3	2032.06	2032.06	0	1.6	192	Specific	246.36	213.89	213.89	6.81	156	>gB with protein S_cleaved TEV	75	160401_SOliver_Arvin_5160_SL09182A.28911.28911.3	controllerType=0 controllerNumber=1 scan=28911	91.4333
42291:3	1	R.YADRVPIPVSEITDTIDK.F			678.026	3	2032.06	2032.06	0	2.2	192	Specific	247.72	247.72	247.72	7.15	156	>gB with protein S_cleaved TEV	75	160401_SOliver_Arvin_5160_SL09182A.32951.32951.3	controllerType=0 controllerNumber=1 scan=32951	102.095
43310:2	1	R.YADRVPIPVSEITDTIDK.F			1016.54	2	2032.07	2032.06	0	4.5	192	Specific	248.85	177.45	177.45	6.09	156	>gB with protein S_cleaved TEV	75	160401_SOliver_Arvin_5160_SL09182A.33644.33644.2	controllerType=0 controllerNumber=1 scan=33644	103.934
36452:3	1	R.YADRVPIPVSEITDTIDK.F			678.027	3	2032.07	2032.06	0	3.1	192	Specific	255.52	238.09	238.09	6.81	156	>gB with protein S_cleaved TEV	75	160401_SOliver_Arvin_5160_SL09182A.28900.28900.3	controllerType=0 controllerNumber=1 scan=28900	91.4048
36596:3	1	R.YADRVPIPVSEITDTIDK.F			678.026	3	2032.06	2032.06	0	1.6	192	Specific	256.31	225.2	225.2	6.56	156	>gB with protein S_cleaved TEV	75	160401_SOliver_Arvin_5160_SL09182A.29008.29008.3	controllerType=0 controllerNumber=1 scan=29008	91.6727
43356:2	1	R.YADRVPIPVSEITDTIDK.F			1016.54	2	2032.06	2032.06	0	1.7	192	Specific	260.15	210.85	210.85	6.86	156	>gB with protein S_cleaved TEV	75	160401_SOliver_Arvin_5160_SL09182A.33681.33681.2	controllerType=0 controllerNumber=1 scan=33681	104.029
45037:3	1	R.YADRVPIPVSEITDTIDK.F			678.027	3	2032.07	2032.06	0	2.6	192	Specific	276.66	269.5	269.5	7.36	156	>gB with protein S_cleaved TEV	75	160401_SOliver_Arvin_5160_SL09182A.34855.34855.3	controllerType=0 controllerNumber=1 scan=34855	107.109
46460:3	1	R.YADRVPIPVSEITDTIDK.F			678.027	3	2032.07	2032.06	0	3.8	192	Specific	282.26	193.86	193.86	7.07	156	>gB with protein S_cleaved TEV	75	160401_SOliver_Arvin_5160_SL09182A.36511.36511.3	controllerType=0 controllerNumber=1 scan=36511	114.064
42863:3	1	R.YADRVPIPVSEITDTIDK.F			678.026	3	2032.06	2032.06	0	2.4	192	Specific	290.7	290.7	290.7	7.54	156	>gB with protein S_cleaved TEV	75	160401_SOliver_Arvin_5160_SL09182A.33335.33335.3	controllerType=0 controllerNumber=1 scan=33335	103.105
42035:2	1	R.YADRVPIPVSEITDTIDK.F			1016.54	2	2032.07	2032.06	0	2.7	192	Specific	295.98	229.11	229.11	7.05	156	>gB with protein S_cleaved TEV	75	160401_SOliver_Arvin_5160_SL09182A.32774.32774.2	controllerType=0 controllerNumber=1 scan=32774	101.622
43447:2	1	R.YADRVPIPVSEITDTIDK.F			1016.54	2	2032.07	2032.06	0	2.8	192	Specific	295.98	206.96	206.96	7.18	156	>gB with protein S_cleaved TEV	75	160401_SOliver_Arvin_5160_SL09182A.33741.33741.2	controllerType=0 controllerNumber=1 scan=33741	104.188
44003:3	1	R.YADRVPIPVSEITDTIDK.F			678.026	3	2032.06	2032.06	0	2.2	192	Specific	308.17	308.17	308.17	7.43	156	>gB with protein S_cleaved TEV	75	160401_SOliver_Arvin_5160_SL09182A.34123.34123.3	controllerType=0 controllerNumber=1 scan=34123	105.151
36579:3	1	R.YADRVPIPVSEITDTIDK.F			678.026	3	2032.06	2032.06	0	1.5	192	Specific	329.96	240	240	7.58	156	>gB with protein S_cleaved TEV	75	160401_SOliver_Arvin_5160_SL09182A.28995.28995.3	controllerType=0 controllerNumber=1 scan=28995	91.639
41715:3	1	R.YADRVPIPVSEITDTIDK.F			678.026	3	2032.06	2032.06	0	2	192	Specific	351.56	324.17	324.17	7.72	156	>gB with protein S_cleaved TEV	75	160401_SOliver_Arvin_5160_SL09182A.32547.32547.3	controllerType=0 controllerNumber=1 scan=32547	101.003
44056:3	1	R.YADRVPIPVSEITDTIDK[+14.016].F		K[+14]	682.698	3	2046.08	2046.08	0	2	192	Specific	36.73	36.73	36.73	2.84	156	>gB with protein S_cleaved TEV	75	160401_SOliver_Arvin_5160_SL09182A.34162.34162.3	controllerType=0 controllerNumber=1 scan=34162	105.24
44354:3	1	R.YADRVPIPVSEITDTIDK[+14.016].F		K[+14]	682.697	3	2046.08	2046.08	0	0.7	192	Specific	57.68	36.14	36.14	2.87	156	>gB with protein S_cleaved TEV	75	160401_SOliver_Arvin_5160_SL09182A.34361.34361.3	controllerType=0 controllerNumber=1 scan=34361	105.73
44112:3	1	R.YADRVPIPVSEITDTIDK[+14.016].F		K[+14]	682.697	3	2046.08	2046.08	0	1	192	Specific	62.64	21.42	21.42	3.11	156	>gB with protein S_cleaved TEV	75	160401_SOliver_Arvin_5160_SL09182A.34204.34204.3	controllerType=0 controllerNumber=1 scan=34204	105.339
44453:3	1	R.YADR[+14.016]VPIPVSEITDTIDK.F		R[+14]	682.699	3	2046.08	2046.08	0	3.3	192	Specific	66.15	66.15	41.5	3.65	156	>gB with protein S_cleaved TEV	75	160401_SOliver_Arvin_5160_SL09182A.34426.34426.3	controllerType=0 controllerNumber=1 scan=34426	105.897
44406:3	1	R.YADRVPIPVSEITDTIDK[+14.016].F		K[+14]	682.698	3	2046.08	2046.08	0	1.6	192	Specific	100.06	74.03	74.03	3.75	156	>gB with protein S_cleaved TEV	75	160401_SOliver_Arvin_5160_SL09182A.34395.34395.3	controllerType=0 controllerNumber=1 scan=34395	105.817
44034:3	1	R.YADRVPIPVSEITDTIDK[+14.016].F		K[+14]	682.698	3	2046.08	2046.08	0	2.4	192	Specific	111.45	97.68	97.68	4.04	156	>gB with protein S_cleaved TEV	75	160401_SOliver_Arvin_5160_SL09182A.34145.34145.3	controllerType=0 controllerNumber=1 scan=34145	105.201
37562:3	1	R.VPIPVSEITDTIDK.F			509.616	3	1526.83	1526.83	0	1.8	196	Specific	8.4	8.4	8.4	2.44	156	>gB with protein S_cleaved TEV	75	160401_SOliver_Arvin_5160_SL09182A.29673.29673.2	controllerType=0 controllerNumber=1 scan=29673	93.3651
38421:2	1	R.VPIPVSEITDTIDK.F			763.922	2	1526.84	1526.83	0	3	196	Specific	131.87	48.54	48.54	3.46	156	>gB with protein S_cleaved TEV	75	160401_SOliver_Arvin_5160_SL09182A.30284.30284.2	controllerType=0 controllerNumber=1 scan=30284	94.9347
38306:2	1	R.VPIPVSEITDTIDK.F			763.921	2	1526.84	1526.83	0	2.5	196	Specific	139.91	83.73	83.73	4.06	156	>gB with protein S_cleaved TEV	75	160401_SOliver_Arvin_5160_SL09182A.30194.30194.2	controllerType=0 controllerNumber=1 scan=30194	94.6928
38368:2	1	R.VPIPVSEITDTIDK.F			763.921	2	1526.84	1526.83	0	2.6	196	Specific	144.7	111.07	111.07	4.46	156	>gB with protein S_cleaved TEV	75	160401_SOliver_Arvin_5160_SL09182A.30242.30242.2	controllerType=0 controllerNumber=1 scan=30242	94.8201
38052:2	1	R.VPIPVSEITDTIDK.F			763.921	2	1526.83	1526.83	0	2.3	196	Specific	155.35	100.05	100.05	4.11	156	>gB with protein S_cleaved TEV	75	160401_SOliver_Arvin_5160_SL09182A.30014.30014.2	controllerType=0 controllerNumber=1 scan=30014	94.2249
32165:2	1	R.VPIPVSEITDTIDK.F			763.921	2	1526.84	1526.83	0	2.8	196	Specific	156.8	92.86	92.86	4.33	156	>gB with protein S_cleaved TEV	75	160401_SOliver_Arvin_5160_SL09182A.25952.25952.2	controllerType=0 controllerNumber=1 scan=25952	83.8646
38445:2	1	R.VPIPVSEITDTIDK.F			763.92	2	1526.83	1526.83	0	1.4	196	Specific	180.28	71.43	71.43	4.04	156	>gB with protein S_cleaved TEV	75	160401_SOliver_Arvin_5160_SL09182A.30301.30301.2	controllerType=0 controllerNumber=1 scan=30301	94.9793
38115:2	1	R.VPIPVSEITDTIDK.F			763.921	2	1526.83	1526.83	0	2.1	196	Specific	183.56	100.68	100.68	4.29	156	>gB with protein S_cleaved TEV	75	160401_SOliver_Arvin_5160_SL09182A.30059.30059.2	controllerType=0 controllerNumber=1 scan=30059	94.3401
38542:2	1	R.VPIPVSEITDTIDK.F			763.92	2	1526.83	1526.83	0	1.3	196	Specific	199.96	128.78	128.78	4.49	156	>gB with protein S_cleaved TEV	75	160401_SOliver_Arvin_5160_SL09182A.30365.30365.2	controllerType=0 controllerNumber=1 scan=30365	95.1446
38266:2	1	R.VPIPVSEITDTIDK.F			763.921	2	1526.84	1526.83	0	2.7	196	Specific	201.01	134.62	134.62	4.78	156	>gB with protein S_cleaved TEV	75	160401_SOliver_Arvin_5160_SL09182A.30164.30164.2	controllerType=0 controllerNumber=1 scan=30164	94.6123
32077:2	1	R.VPIPVSEITDTIDK.F			763.922	2	1526.84	1526.83	0	3.1	196	Specific	201.49	53.89	53.89	4.07	156	>gB with protein S_cleaved TEV	75	160401_SOliver_Arvin_5160_SL09182A.25888.25888.2	controllerType=0 controllerNumber=1 scan=25888	83.6992
38068:2	1	R.VPIPVSEITDTIDK.F			763.921	2	1526.83	1526.83	0	1.9	196	Specific	239.69	180.92	180.92	6.05	156	>gB with protein S_cleaved TEV	75	160401_SOliver_Arvin_5160_SL09182A.30026.30026.2	controllerType=0 controllerNumber=1 scan=30026	94.2554
38214:2	1	R.VPIPVSEITDTIDK.F			763.921	2	1526.83	1526.83	0	1.8	196	Specific	245.55	154.48	154.48	6.53	156	>gB with protein S_cleaved TEV	75	160401_SOliver_Arvin_5160_SL09182A.30127.30127.2	controllerType=0 controllerNumber=1 scan=30127	94.5153
37280:3	1	R.VPIPVSEITDTIDK.F			509.616	3	1526.83	1526.83	0	2	196	Specific	247.47	129.75	129.75	6.39	156	>gB with protein S_cleaved TEV	75	160401_SOliver_Arvin_5160_SL09182A.29483.29483.3	controllerType=0 controllerNumber=1 scan=29483	92.8763
38324:2	1	R.VPIPVSEITDTIDK.F			763.92	2	1526.83	1526.83	0	1.5	196	Specific	247.54	160.29	160.29	6.14	156	>gB with protein S_cleaved TEV	75	160401_SOliver_Arvin_5160_SL09182A.30209.30209.2	controllerType=0 controllerNumber=1 scan=30209	94.7332
37748:2	1	R.VPIPVSEITDTIDK.F			763.92	2	1526.83	1526.83	0	1.6	196	Specific	266.59	164.82	164.82	6.53	156	>gB with protein S_cleaved TEV	75	160401_SOliver_Arvin_5160_SL09182A.29801.29801.2	controllerType=0 controllerNumber=1 scan=29801	93.6794
38668:2	1	R.VPIPVSEITDTIDK.F			763.92	2	1526.83	1526.83	0	1.4	196	Specific	275.98	211.88	211.88	6.64	156	>gB with protein S_cleaved TEV	75	160401_SOliver_Arvin_5160_SL09182A.30449.30449.2	controllerType=0 controllerNumber=1 scan=30449	95.3645
32115:2	1	R.VPIPVSEITDTIDK.F			763.92	2	1526.83	1526.83	0	1	196	Specific	289.8	202.9	202.9	6.95	156	>gB with protein S_cleaved TEV	75	160401_SOliver_Arvin_5160_SL09182A.25914.25914.2	controllerType=0 controllerNumber=1 scan=25914	83.7683
37173:2	1	R.VPIPVSEITDTIDK.F			763.921	2	1526.83	1526.83	0	2.3	196	Specific	323.04	198.93	198.93	7.16	156	>gB with protein S_cleaved TEV	75	160401_SOliver_Arvin_5160_SL09182A.29413.29413.2	controllerType=0 controllerNumber=1 scan=29413	92.6921
39519:2	1	R.VPIPVSEITDTIDK[+14.016].F		K[+14]	770.929	2	1540.85	1540.85	0	3.2	196	Specific	126.22	48.97	48.97	3.46	156	>gB with protein S_cleaved TEV	75	160401_SOliver_Arvin_5160_SL09182A.31043.31043.2	controllerType=0 controllerNumber=1 scan=31043	96.8858
39683:2	1	R.VPIPVSEITDTIDK[+14.016].F		K[+14]	770.929	2	1540.85	1540.85	0	3.1	196	Specific	155.17	17.66	17.66	2.85	156	>gB with protein S_cleaved TEV	75	160401_SOliver_Arvin_5160_SL09182A.31154.31154.2	controllerType=0 controllerNumber=1 scan=31154	97.1666
39576:2	1	R.VPIPVSEITDTIDK[+14.016].F		K[+14]	770.928	2	1540.85	1540.85	0	1.7	196	Specific	187.43	91.55	91.55	4.33	156	>gB with protein S_cleaved TEV	75	160401_SOliver_Arvin_5160_SL09182A.31082.31082.2	controllerType=0 controllerNumber=1 scan=31082	96.9863
44840:2	1	R.VPIPVSEITDTIDKFGK.C			930.014	2	1859.02	1859.02	0	2.9	196	Specific	103.64	81.66	81.66	4.09	156	>gB with protein S_cleaved TEV	75	160401_SOliver_Arvin_5160_SL09182A.34690.34690.2	controllerType=0 controllerNumber=1 scan=34690	106.608
45253:2	1	R.VPIPVSEITDTIDKFGK.C			930.015	2	1859.02	1859.02	0	3.7	196	Specific	109.05	58.39	58.39	3.62	156	>gB with protein S_cleaved TEV	75	160401_SOliver_Arvin_5160_SL09182A.35018.35018.2	controllerType=0 controllerNumber=1 scan=35018	107.547
45388:2	1	R.VPIPVSEITDTIDKFGK.C			930.015	2	1859.02	1859.02	0	3.9	196	Specific	109.06	80.04	80.04	3.73	156	>gB with protein S_cleaved TEV	75	160401_SOliver_Arvin_5160_SL09182A.35123.35123.2	controllerType=0 controllerNumber=1 scan=35123	107.852
45112:2	1	R.VPIPVSEITDTIDKFGK.C			930.015	2	1859.02	1859.02	0	3.8	196	Specific	122.17	122.17	122.17	4.31	156	>gB with protein S_cleaved TEV	75	160401_SOliver_Arvin_5160_SL09182A.34914.34914.2	controllerType=0 controllerNumber=1 scan=34914	107.275
45226:3	1	R.VPIPVSEITDTIDKFGK.C			620.345	3	1859.02	1859.02	0	2.2	196	Specific	133.41	133.41	133.41	4.73	156	>gB with protein S_cleaved TEV	75	160401_SOliver_Arvin_5160_SL09182A.34998.34998.3	controllerType=0 controllerNumber=1 scan=34998	107.492
46448:3	1	R.VPIPVSEITDTIDKFGK.C			620.345	3	1859.02	1859.02	0	2.5	196	Specific	133.49	133.49	133.49	4.37	156	>gB with protein S_cleaved TEV	75	160401_SOliver_Arvin_5160_SL09182A.36501.36501.3	controllerType=0 controllerNumber=1 scan=36501	114.036
45057:2	1	R.VPIPVSEITDTIDKFGK.C			930.016	2	1859.02	1859.02	0	4.3	196	Specific	188.76	169.4	169.4	4.47	156	>gB with protein S_cleaved TEV	75	160401_SOliver_Arvin_5160_SL09182A.34873.34873.2	controllerType=0 controllerNumber=1 scan=34873	107.168
44869:2	1	R.VPIPVSEITDTIDKFGK.C			930.013	2	1859.02	1859.02	0	1.7	196	Specific	239.59	194.17	194.17	6.15	156	>gB with protein S_cleaved TEV	75	160401_SOliver_Arvin_5160_SL09182A.34712.34712.2	controllerType=0 controllerNumber=1 scan=34712	106.67
45210:2	1	R.VPIPVSEITDTIDKFGK.C			930.015	2	1859.02	1859.02	0	3.3	196	Specific	282.55	211.76	211.76	6.71	156	>gB with protein S_cleaved TEV	75	160401_SOliver_Arvin_5160_SL09182A.34986.34986.2	controllerType=0 controllerNumber=1 scan=34986	107.459
03844:2	1	K.VEAFNEDK.N			476.225	2	951.443	951.442	0	1.8	226	Specific	249.52	30.12	30.12	3.78	156	>gB with protein S_cleaved TEV	75	160401_SOliver_Arvin_5160_SL09182A.5174.5174.2	controllerType=0 controllerNumber=1 scan=5174	26.6993
03321:2	1	K.VEAFNEDK.N			476.225	2	951.444	951.442	0	1.9	226	Specific	273.27	11.45	11.45	3.72	156	>gB with protein S_cleaved TEV	75	160401_SOliver_Arvin_5160_SL09182A.4758.4758.2	controllerType=0 controllerNumber=1 scan=4758	25.4123
03689:2	1	K.VEAFNEDK.N			476.225	2	951.443	951.442	0	1.3	226	Specific	314.09	46.34	46.34	4.74	156	>gB with protein S_cleaved TEV	75	160401_SOliver_Arvin_5160_SL09182A.5054.5054.2	controllerType=0 controllerNumber=1 scan=5054	26.3367
09096:2	1	K.VEAFNEDK[+14.016].N		K[+14]	483.233	2	965.46	965.457	0	2.2	226	Specific	187.94	14.38	14.38	2.57	156	>gB with protein S_cleaved TEV	75	160401_SOliver_Arvin_5160_SL09182A.9217.9217.2	controllerType=0 controllerNumber=1 scan=9217	38.8576
09032:2	1	K.VEAFNEDK[+14.016].N		K[+14]	483.234	2	965.46	965.457	0	2.9	226	Specific	194.5	8.83	8.83	2.35	156	>gB with protein S_cleaved TEV	75	160401_SOliver_Arvin_5160_SL09182A.9167.9167.2	controllerType=0 controllerNumber=1 scan=9167	38.7274
08668:2	1	K.VEAFNEDK[+14.016].N		K[+14]	483.233	2	965.46	965.457	0	2.1	226	Specific	194.77	13.54	13.54	2.57	156	>gB with protein S_cleaved TEV	75	160401_SOliver_Arvin_5160_SL09182A.8898.8898.2	controllerType=0 controllerNumber=1 scan=8898	38.012
09020:2	1	K.VEAFNEDK[+14.016].N		K[+14]	483.234	2	965.461	965.457	0	3.2	226	Specific	213.22	20.53	20.53	2.6	156	>gB with protein S_cleaved TEV	75	160401_SOliver_Arvin_5160_SL09182A.9158.9158.2	controllerType=0 controllerNumber=1 scan=9158	38.7036
09053:2	1	K.VEAFNEDK[+14.016].N		K[+14]	483.234	2	965.46	965.457	0	2.5	226	Specific	228.23	17.38	17.38	3.06	156	>gB with protein S_cleaved TEV	75	160401_SOliver_Arvin_5160_SL09182A.9186.9186.2	controllerType=0 controllerNumber=1 scan=9186	38.7772
09081:2	1	K.VEAFNEDK[+14.016].N		K[+14]	483.234	2	965.46	965.457	0	2.8	226	Specific	229.44	32.68	32.68	3.67	156	>gB with protein S_cleaved TEV	75	160401_SOliver_Arvin_5160_SL09182A.9206.9206.2	controllerType=0 controllerNumber=1 scan=9206	38.8294
08988:2	1	K.VEAFNEDK[+14.016].N		K[+14]	483.233	2	965.458	965.457	0	1.2	226	Specific	244.24	22.09	22.09	3.67	156	>gB with protein S_cleaved TEV	75	160401_SOliver_Arvin_5160_SL09182A.9130.9130.2	controllerType=0 controllerNumber=1 scan=9130	38.6309
08696:2	1	K.VEAFNEDK[+14.016].N		K[+14]	483.233	2	965.46	965.457	0	2.1	226	Specific	259.62	9.14	9.14	3.3	156	>gB with protein S_cleaved TEV	75	160401_SOliver_Arvin_5160_SL09182A.8918.8918.2	controllerType=0 controllerNumber=1 scan=8918	38.072
09000:2	1	K.VEAFNEDK[+14.016].N		K[+14]	483.234	2	965.46	965.457	0	2.7	226	Specific	280.86	31.25	31.25	4.05	156	>gB with protein S_cleaved TEV	75	160401_SOliver_Arvin_5160_SL09182A.9141.9141.2	controllerType=0 controllerNumber=1 scan=9141	38.6588
33558:3	1	K.VEAFNEDKNPQDMPLIASK.Y			716.02	3	2146.05	2146.05	0	-1.3	226	Specific	43.47	35.84	35.84	2.29	156	>gB with protein S_cleaved TEV	75	160401_SOliver_Arvin_5160_SL09182A.26896.26896.3	controllerType=0 controllerNumber=1 scan=26896	86.2761
34658:3	1	K.VEAFNEDKNPQDMPLIASK.Y			716.022	3	2146.05	2146.05	0	1.9	226	Specific	45.8	45.8	45.8	2.59	156	>gB with protein S_cleaved TEV	75	160401_SOliver_Arvin_5160_SL09182A.27666.27666.3	controllerType=0 controllerNumber=1 scan=27666	88.2857
24843:3	1	K.VEAFNEDKNPQDMPLIASK.Y			716.013	3	2146.02	2146.05	0	-11.2	226	Specific	64.7	64.7	64.7	2.63	156	>gB with protein S_cleaved TEV	75	160401_SOliver_Arvin_5160_SL09182A.20844.20844.3	controllerType=0 controllerNumber=1 scan=20844	70.23
26921:3	1	K.VEAFNEDKNPQDMPLIASK.Y			716.013	3	2146.03	2146.05	0	-10.7	226	Specific	66.73	66.73	66.73	2.97	156	>gB with protein S_cleaved TEV	75	160401_SOliver_Arvin_5160_SL09182A.22278.22278.3	controllerType=0 controllerNumber=1 scan=22278	74.059
33771:3	1	K.VEAFNEDKNPQDMPLIASK.Y			716.023	3	2146.05	2146.05	0	2.1	226	Specific	70.1	57.69	57.69	3.05	156	>gB with protein S_cleaved TEV	75	160401_SOliver_Arvin_5160_SL09182A.27047.27047.3	controllerType=0 controllerNumber=1 scan=27047	86.6681
30940:3	1	K.VEAFNEDKNPQDMPLIASK.Y			716.023	3	2146.05	2146.05	0	2.3	226	Specific	74.02	74.02	74.02	3.38	156	>gB with protein S_cleaved TEV	75	160401_SOliver_Arvin_5160_SL09182A.25114.25114.3	controllerType=0 controllerNumber=1 scan=25114	81.6843
33892:3	1	K.VEAFNEDKNPQDMPLIASK.Y			716.019	3	2146.04	2146.05	0	-2.2	226	Specific	91.31	91.31	91.31	2.63	156	>gB with protein S_cleaved TEV	75	160401_SOliver_Arvin_5160_SL09182A.27127.27127.3	controllerType=0 controllerNumber=1 scan=27127	86.8775
34288:3	1	K.VEAFNEDKNPQDMPLIASK.Y			716.021	3	2146.05	2146.05	0	0.7	226	Specific	98.53	45.98	45.98	2.87	156	>gB with protein S_cleaved TEV	75	160401_SOliver_Arvin_5160_SL09182A.27396.27396.3	controllerType=0 controllerNumber=1 scan=27396	87.5884
33398:3	1	K.VEAFNEDKNPQDMPLIASK.Y			716.026	3	2146.06	2146.05	0	6.8	226	Specific	111.25	99.36	99.36	2.86	156	>gB with protein S_cleaved TEV	75	160401_SOliver_Arvin_5160_SL09182A.26784.26784.3	controllerType=0 controllerNumber=1 scan=26784	85.9972
30874:3	1	K.VEAFNEDKNPQDMPLIASK.Y			716.023	3	2146.05	2146.05	0	2.1	226	Specific	111.4	76.89	76.89	3.88	156	>gB with protein S_cleaved TEV	75	160401_SOliver_Arvin_5160_SL09182A.25071.25071.3	controllerType=0 controllerNumber=1 scan=25071	81.5686
34220:3	1	K.VEAFNEDKNPQDMPLIASK.Y			716.02	3	2146.05	2146.05	0	-0.9	226	Specific	131.03	118.55	118.55	3.31	156	>gB with protein S_cleaved TEV	75	160401_SOliver_Arvin_5160_SL09182A.27347.27347.3	controllerType=0 controllerNumber=1 scan=27347	87.4618
33577:3	1	K.VEAFNEDKNPQDMPLIASK.Y			716.023	3	2146.05	2146.05	0	2.2	226	Specific	133.2	126.05	126.05	4.16	156	>gB with protein S_cleaved TEV	75	160401_SOliver_Arvin_5160_SL09182A.26911.26911.3	controllerType=0 controllerNumber=1 scan=26911	86.3141
33175:3	1	K.VEAFNEDKNPQDMPLIASK.Y			716.02	3	2146.05	2146.05	0	-1.6	226	Specific	154.6	154.6	154.6	3.75	156	>gB with protein S_cleaved TEV	75	160401_SOliver_Arvin_5160_SL09182A.26629.26629.3	controllerType=0 controllerNumber=1 scan=26629	85.6071
33810:3	1	K.VEAFNEDKNPQDMPLIASK.Y			716.021	3	2146.05	2146.05	0	-0.4	226	Specific	165.13	77.22	77.22	3.53	156	>gB with protein S_cleaved TEV	75	160401_SOliver_Arvin_5160_SL09182A.27072.27072.3	controllerType=0 controllerNumber=1 scan=27072	86.7314
33289:3	1	K.VEAFNEDKNPQDMPLIASK.Y			716.014	3	2146.03	2146.05	0	-10	226	Specific	168.3	145.54	145.54	3.41	156	>gB with protein S_cleaved TEV	75	160401_SOliver_Arvin_5160_SL09182A.26704.26704.3	controllerType=0 controllerNumber=1 scan=26704	85.7971
33226:3	1	K.VEAFNEDKNPQDMPLIASK.Y			716.018	3	2146.04	2146.05	0	-3.8	226	Specific	177.03	177.03	177.03	3.45	156	>gB with protein S_cleaved TEV	75	160401_SOliver_Arvin_5160_SL09182A.26662.26662.3	controllerType=0 controllerNumber=1 scan=26662	85.6932
31509:2	1	K.VEAFNEDKNPQDMPLIASK.Y			1073.53	2	2146.06	2146.05	0	3.2	226	Specific	195.88	139.79	139.79	4.53	156	>gB with protein S_cleaved TEV	75	160401_SOliver_Arvin_5160_SL09182A.25499.25499.2	controllerType=0 controllerNumber=1 scan=25499	82.7061
34037:3	1	K.VEAFNEDKNPQDMPLIASK.Y			716.023	3	2146.05	2146.05	0	2.3	226	Specific	203.67	133.13	133.13	4.37	156	>gB with protein S_cleaved TEV	75	160401_SOliver_Arvin_5160_SL09182A.27223.27223.3	controllerType=0 controllerNumber=1 scan=27223	87.1332
31971:3	1	K.VEAFNEDKNPQDMPLIASK.Y			716.023	3	2146.05	2146.05	0	2.7	226	Specific	216.57	131.99	131.99	4.73	156	>gB with protein S_cleaved TEV	75	160401_SOliver_Arvin_5160_SL09182A.25814.25814.3	controllerType=0 controllerNumber=1 scan=25814	83.5092
31383:3	1	K.VEAFNEDKNPQDMPLIASK.Y			716.023	3	2146.05	2146.05	0	2.7	226	Specific	222.21	108.49	108.49	5.86	156	>gB with protein S_cleaved TEV	75	160401_SOliver_Arvin_5160_SL09182A.25414.25414.3	controllerType=0 controllerNumber=1 scan=25414	82.4889
31480:2	1	K.VEAFNEDKNPQDMPLIASK.Y			1073.53	2	2146.06	2146.05	0	4.3	226	Specific	227.13	198.36	198.36	5.62	156	>gB with protein S_cleaved TEV	75	160401_SOliver_Arvin_5160_SL09182A.25480.25480.2	controllerType=0 controllerNumber=1 scan=25480	82.6594
31863:2	1	K.VEAFNEDKNPQDMPLIASK.Y			1073.53	2	2146.06	2146.05	0	3.8	226	Specific	237.84	227.47	227.47	5.75	156	>gB with protein S_cleaved TEV	75	160401_SOliver_Arvin_5160_SL09182A.25739.25739.2	controllerType=0 controllerNumber=1 scan=25739	83.3147
31573:2	1	K.VEAFNEDKNPQDMPLIASK.Y			1073.53	2	2146.06	2146.05	0	3.3	226	Specific	239.23	204.69	204.69	5.97	156	>gB with protein S_cleaved TEV	75	160401_SOliver_Arvin_5160_SL09182A.25542.25542.2	controllerType=0 controllerNumber=1 scan=25542	82.8175
30690:3	1	K.VEAFNEDKNPQDMPLIASK.Y			716.021	3	2146.05	2146.05	0	0.5	226	Specific	244.44	199.89	199.89	6.43	156	>gB with protein S_cleaved TEV	75	160401_SOliver_Arvin_5160_SL09182A.24945.24945.3	controllerType=0 controllerNumber=1 scan=24945	81.232
33147:3	1	K.VEAFNEDKNPQDMPLIASK.Y			716.014	3	2146.03	2146.05	0	-9.3	226	Specific	279.71	239.72	239.72	5.51	156	>gB with protein S_cleaved TEV	75	160401_SOliver_Arvin_5160_SL09182A.26612.26612.3	controllerType=0 controllerNumber=1 scan=26612	85.5633
31471:2	1	K.VEAFNEDKNPQDMPLIASK.Y			1073.53	2	2146.06	2146.05	0	3.7	226	Specific	296.71	232.5	232.5	6.65	156	>gB with protein S_cleaved TEV	75	160401_SOliver_Arvin_5160_SL09182A.25473.25473.2	controllerType=0 controllerNumber=1 scan=25473	82.6387
31820:2	1	K.VEAFNEDKNPQDMPLIASK.Y			1073.53	2	2146.06	2146.05	0	4.1	226	Specific	306.21	206.68	206.68	6.77	156	>gB with protein S_cleaved TEV	75	160401_SOliver_Arvin_5160_SL09182A.25710.25710.2	controllerType=0 controllerNumber=1 scan=25710	83.2388
31746:2	1	K.VEAFNEDKNPQDMPLIASK.Y			1073.53	2	2146.05	2146.05	0	3	226	Specific	332.09	291.77	291.77	7.33	156	>gB with protein S_cleaved TEV	75	160401_SOliver_Arvin_5160_SL09182A.25657.25657.2	controllerType=0 controllerNumber=1 scan=25657	83.1051
31847:2	1	K.VEAFNEDKNPQDMPLIASK.Y			1073.53	2	2146.06	2146.05	0	3.8	226	Specific	336.32	232.38	232.38	6.83	156	>gB with protein S_cleaved TEV	75	160401_SOliver_Arvin_5160_SL09182A.25728.25728.2	controllerType=0 controllerNumber=1 scan=25728	83.284
31799:2	1	K.VEAFNEDKNPQDMPLIASK.Y			1073.53	2	2146.06	2146.05	0	3.9	226	Specific	343.11	255.13	255.13	7.12	156	>gB with protein S_cleaved TEV	75	160401_SOliver_Arvin_5160_SL09182A.25695.25695.2	controllerType=0 controllerNumber=1 scan=25695	83.1999
31723:2	1	K.VEAFNEDKNPQDMPLIASK.Y			1073.53	2	2146.06	2146.05	0	3.9	226	Specific	356.97	278.22	278.22	7.71	156	>gB with protein S_cleaved TEV	75	160401_SOliver_Arvin_5160_SL09182A.25641.25641.2	controllerType=0 controllerNumber=1 scan=25641	83.0658
25054:2	1	K.VEAFNEDKNPQDM[+15.995]PLIASK.Y		M[+16]	1081.53	2	2162.06	2162.04	0	5.6	226	Specific	0.58	0.58	0.58	1.43	156	>gB with protein S_cleaved TEV	75	160401_SOliver_Arvin_5160_SL09182A.20986.20986.2	controllerType=0 controllerNumber=1 scan=20986	70.6056
32547:3	1	K.VEAFNEDK[+14.016]NPQDMPLIASK.Y		K[+14]	720.695	3	2160.07	2160.06	0	2.9	226	Specific	11.35	11.35	11.35	2.1	156	>gB with protein S_cleaved TEV	75	160401_SOliver_Arvin_5160_SL09182A.26202.26202.3	controllerType=0 controllerNumber=1 scan=26202	84.4887
25200:3	1	K.VEAFN[+0.984]EDKNPQDMPLIASK.Y		N[+1]	716.345	3	2147.02	2147.03	0	-6.2	226	Specific	12.38	12.38	12.38	0.64	156	>gB with protein S_cleaved TEV	75	160401_SOliver_Arvin_5160_SL09182A.21087.21087.3	controllerType=0 controllerNumber=1 scan=21087	70.8783
26109:2	1	K.VEAFNEDKNPQDM[+15.995]PLIASK.Y		M[+16]	1081.52	2	2162.03	2162.04	0	-5.3	226	Specific	12.71	12.71	12.71	0.42	156	>gB with protein S_cleaved TEV	75	160401_SOliver_Arvin_5160_SL09182A.21716.21716.2	controllerType=0 controllerNumber=1 scan=21716	72.5624
24485:3	1	K.VEAFNEDKN[+0.984]PQDMPLIASK.Y		N[+1]	716.346	3	2147.03	2147.03	0	-3.5	226	Specific	16.66	16.66	10.12	0.53	156	>gB with protein S_cleaved TEV	75	160401_SOliver_Arvin_5160_SL09182A.20604.20604.3	controllerType=0 controllerNumber=1 scan=20604	69.5959
25237:2	1	K.VEAFNEDKNPQDM[+15.995]PLIASK.Y		M[+16]	1081.53	2	2162.05	2162.04	0	4.8	226	Specific	16.71	16.71	16.71	2.17	156	>gB with protein S_cleaved TEV	75	160401_SOliver_Arvin_5160_SL09182A.21112.21112.2	controllerType=0 controllerNumber=1 scan=21112	70.9421
24776:3	1	K.VEAFN[+0.984]EDKNPQDMPLIASK.Y		N[+1]	716.346	3	2147.03	2147.03	0	-3.5	226	Specific	19.08	19.08	19.08	0.53	156	>gB with protein S_cleaved TEV	75	160401_SOliver_Arvin_5160_SL09182A.20797.20797.3	controllerType=0 controllerNumber=1 scan=20797	70.1054
24556:3	1	K.VEAFN[+0.984]EDKNPQDMPLIASK.Y		N[+1]	716.346	3	2147.02	2147.03	0	-3.9	226	Specific	19.75	19.75	19.75	0.53	156	>gB with protein S_cleaved TEV	75	160401_SOliver_Arvin_5160_SL09182A.20652.20652.3	controllerType=0 controllerNumber=1 scan=20652	69.7222
25492:2	1	K.VEAFNEDKNPQDM[+15.995]PLIASK.Y		M[+16]	1081.53	2	2162.04	2162.04	0	-0.1	226	Specific	27.1	16.79	16.79	2.09	156	>gB with protein S_cleaved TEV	75	160401_SOliver_Arvin_5160_SL09182A.21295.21295.2	controllerType=0 controllerNumber=1 scan=21295	71.4292
25402:2	1	K.VEAFNEDKNPQDM[+15.995]PLIASK.Y		M[+16]	1081.52	2	2162.04	2162.04	0	-1	226	Specific	27.5	27.5	27.5	2.1	156	>gB with protein S_cleaved TEV	75	160401_SOliver_Arvin_5160_SL09182A.21228.21228.2	controllerType=0 controllerNumber=1 scan=21228	71.2518
25626:2	1	K.VEAFNEDKNPQDM[+15.995]PLIASK.Y		M[+16]	1081.52	2	2162.04	2162.04	0	-2.6	226	Specific	27.77	27.77	27.77	2.38	156	>gB with protein S_cleaved TEV	75	160401_SOliver_Arvin_5160_SL09182A.21387.21387.2	controllerType=0 controllerNumber=1 scan=21387	71.6873
27229:3	1	K.VEAFNEDKNPQDM[+15.995]PLIASK.Y		M[+16]	721.35	3	2162.03	2162.04	0	-4.3	226	Specific	29.21	29.21	29.21	1.01	156	>gB with protein S_cleaved TEV	75	160401_SOliver_Arvin_5160_SL09182A.22496.22496.3	controllerType=0 controllerNumber=1 scan=22496	74.6475
24186:3	1	K.VEAFN[+0.984]EDKNPQDMPLIASK.Y		N[+1]	716.347	3	2147.03	2147.03	0	-2.7	226	Specific	30.44	30.44	30.44	2.27	156	>gB with protein S_cleaved TEV	75	160401_SOliver_Arvin_5160_SL09182A.20396.20396.3	controllerType=0 controllerNumber=1 scan=20396	69.0528
25213:2	1	K.VEAFNEDKNPQDM[+15.995]PLIASK.Y		M[+16]	1081.53	2	2162.06	2162.04	0	5.4	226	Specific	37.83	37.83	37.83	2.46	156	>gB with protein S_cleaved TEV	75	160401_SOliver_Arvin_5160_SL09182A.21095.21095.2	controllerType=0 controllerNumber=1 scan=21095	70.8971
25303:2	1	K.VEAFNEDKNPQDM[+15.995]PLIASK.Y		M[+16]	1081.53	2	2162.05	2162.04	0	3.3	226	Specific	42.93	36.2	36.2	2.84	156	>gB with protein S_cleaved TEV	75	160401_SOliver_Arvin_5160_SL09182A.21156.21156.2	controllerType=0 controllerNumber=1 scan=21156	71.0596
25872:2	1	K.VEAFNEDKNPQDM[+15.995]PLIASK.Y		M[+16]	1081.52	2	2162.03	2162.04	0	-5.2	226	Specific	43.64	43.64	43.64	2.43	156	>gB with protein S_cleaved TEV	75	160401_SOliver_Arvin_5160_SL09182A.21550.21550.2	controllerType=0 controllerNumber=1 scan=21550	72.1238
25253:2	1	K.VEAFNEDKNPQDM[+15.995]PLIASK.Y		M[+16]	1081.53	2	2162.05	2162.04	0	2.2	226	Specific	48.66	10.5	10.5	2.83	156	>gB with protein S_cleaved TEV	75	160401_SOliver_Arvin_5160_SL09182A.21123.21123.2	controllerType=0 controllerNumber=1 scan=21123	70.9728
25150:2	1	K.VEAFNEDKNPQDM[+15.995]PLIASK.Y		M[+16]	1081.53	2	2162.05	2162.04	0	3.7	226	Specific	52.2	52.2	52.2	3.05	156	>gB with protein S_cleaved TEV	75	160401_SOliver_Arvin_5160_SL09182A.21054.21054.2	controllerType=0 controllerNumber=1 scan=21054	70.7912
32961:3	1	K.VEAFNEDK[+14.016]NPQDMPLIASK.Y		K[+14]	720.693	3	2160.07	2160.06	0	0.5	226	Specific	59.91	49.99	49.99	2.87	156	>gB with protein S_cleaved TEV	75	160401_SOliver_Arvin_5160_SL09182A.26487.26487.3	controllerType=0 controllerNumber=1 scan=26487	85.2324
28511:3	1	K.VEAFNEDKNPQDM[+15.995]PLIASK.Y		M[+16]	721.355	3	2162.05	2162.04	0	2.9	226	Specific	61.32	61.32	61.32	3.38	156	>gB with protein S_cleaved TEV	75	160401_SOliver_Arvin_5160_SL09182A.23386.23386.3	controllerType=0 controllerNumber=1 scan=23386	77.0452
24996:2	1	K.VEAFNEDKNPQDM[+15.995]PLIASK.Y		M[+16]	1081.53	2	2162.05	2162.04	0	3.2	226	Specific	61.76	61.76	61.76	3.57	156	>gB with protein S_cleaved TEV	75	160401_SOliver_Arvin_5160_SL09182A.20948.20948.2	controllerType=0 controllerNumber=1 scan=20948	70.5053
39589:3	1	K.VEAFNEDKNPQDM[+15.995]PLIASK.Y		M[+16]	721.354	3	2162.05	2162.04	0	1.6	226	Specific	65.56	51.33	51.33	2.83	156	>gB with protein S_cleaved TEV	75	160401_SOliver_Arvin_5160_SL09182A.31091.31091.2	controllerType=0 controllerNumber=1 scan=31091	97.0071
38241:3	1	K.VEAFNEDKNPQDM[+15.995]PLIASK.Y		M[+16]	721.355	3	2162.05	2162.04	0	3.7	226	Specific	66.68	56.98	56.98	3.1	156	>gB with protein S_cleaved TEV	75	160401_SOliver_Arvin_5160_SL09182A.30146.30146.3	controllerType=0 controllerNumber=1 scan=30146	94.5656
23805:2	1	K.VEAFNEDKNPQDM[+15.995]PLIASK.Y		M[+16]	1081.53	2	2162.05	2162.04	0	4.6	226	Specific	67	47.2	47.2	3.05	156	>gB with protein S_cleaved TEV	75	160401_SOliver_Arvin_5160_SL09182A.20136.20136.2	controllerType=0 controllerNumber=1 scan=20136	68.3813
29608:3	1	K.VEAFNEDK[+42.011]NPQDMPLIASK.Y		K[+42]	730.026	3	2188.06	2188.06	0	2.5	226	Specific	67.53	67.53	67.53	3.38	156	>gB with protein S_cleaved TEV	75	160401_SOliver_Arvin_5160_SL09182A.24189.24189.3	controllerType=0 controllerNumber=1 scan=24189	79.2148
31262:3	1	K.VEAFNEDKNPQDM[+15.995]PLIASK.Y		M[+16]	721.355	3	2162.05	2162.04	0	2.8	226	Specific	68.19	23.02	23.02	2.84	156	>gB with protein S_cleaved TEV	75	160401_SOliver_Arvin_5160_SL09182A.25335.25335.3	controllerType=0 controllerNumber=1 scan=25335	82.2753
40450:3	1	K.VEAFNEDKNPQDM[+15.995]PLIASK.Y		M[+16]	721.354	3	2162.05	2162.04	0	1.2	226	Specific	72.42	54.61	54.61	2.83	156	>gB with protein S_cleaved TEV	75	160401_SOliver_Arvin_5160_SL09182A.31664.31664.3	controllerType=0 controllerNumber=1 scan=31664	98.5422
25537:2	1	K.VEAFNEDKNPQDM[+15.995]PLIASK.Y		M[+16]	1081.52	2	2162.04	2162.04	0	-3.5	226	Specific	72.5	72.5	72.5	2.63	156	>gB with protein S_cleaved TEV	75	160401_SOliver_Arvin_5160_SL09182A.21326.21326.2	controllerType=0 controllerNumber=1 scan=21326	71.5105
24947:3	1	K.VEAFNEDKN[+0.984]PQDMPLIASK.Y		N[+1]	716.346	3	2147.02	2147.03	0	-4.7	226	Specific	72.95	72.95	64.86	2.32	156	>gB with protein S_cleaved TEV	75	160401_SOliver_Arvin_5160_SL09182A.20914.20914.3	controllerType=0 controllerNumber=1 scan=20914	70.4143
33842:3	1	K.VEAFNEDK[+14.016]NPQDMPLIASK.Y		K[+14]	720.695	3	2160.07	2160.06	0	2.4	226	Specific	73.01	68.44	68.44	3.65	156	>gB with protein S_cleaved TEV	75	160401_SOliver_Arvin_5160_SL09182A.27094.27094.3	controllerType=0 controllerNumber=1 scan=27094	86.7912
26143:2	1	K.VEAFNEDKNPQDM[+15.995]PLIASK.Y		M[+16]	1081.52	2	2162.03	2162.04	0	-6.8	226	Specific	76.29	76.29	76.29	2.63	156	>gB with protein S_cleaved TEV	75	160401_SOliver_Arvin_5160_SL09182A.21740.21740.2	controllerType=0 controllerNumber=1 scan=21740	72.6285
32586:3	1	K.VEAFNEDK[+14.016]NPQDMPLIASK.Y		K[+14]	720.695	3	2160.07	2160.06	0	3.3	226	Specific	76.69	65.81	65.81	3.38	156	>gB with protein S_cleaved TEV	75	160401_SOliver_Arvin_5160_SL09182A.26229.26229.3	controllerType=0 controllerNumber=1 scan=26229	84.5589
27410:3	1	K.VEAFNEDKNPQDM[+15.995]PLIASK.Y		M[+16]	721.35	3	2162.04	2162.04	0	-3.2	226	Specific	78.47	78.47	78.47	2.64	156	>gB with protein S_cleaved TEV	75	160401_SOliver_Arvin_5160_SL09182A.22624.22624.3	controllerType=0 controllerNumber=1 scan=22624	74.989
34417:3	1	K.VEAFNEDKNPQDM[+15.995]PLIASK.Y		M[+16]	721.355	3	2162.05	2162.04	0	3.2	226	Specific	79.86	53.07	53.07	3.41	156	>gB with protein S_cleaved TEV	75	160401_SOliver_Arvin_5160_SL09182A.27490.27490.3	controllerType=0 controllerNumber=1 scan=27490	87.8323
32108:3	1	K.VEAFNEDKNPQDM[+15.995]PLIASK.Y		M[+16]	721.355	3	2162.05	2162.04	0	3.1	226	Specific	89.32	52.79	52.79	3.05	156	>gB with protein S_cleaved TEV	75	160401_SOliver_Arvin_5160_SL09182A.25909.25909.2	controllerType=0 controllerNumber=1 scan=25909	83.7566
28826:3	1	K.VEAFNEDKNPQDM[+15.995]PLIASK.Y		M[+16]	721.354	3	2162.05	2162.04	0	2.4	226	Specific	92.41	74.15	74.15	3.38	156	>gB with protein S_cleaved TEV	75	160401_SOliver_Arvin_5160_SL09182A.23626.23626.3	controllerType=0 controllerNumber=1 scan=23626	77.6821
34281:3	1	K.VEAFNEDKNPQDM[+15.995]PLIASK.Y		M[+16]	721.356	3	2162.05	2162.04	0	4.9	226	Specific	93.82	22.26	22.26	2.66	156	>gB with protein S_cleaved TEV	75	160401_SOliver_Arvin_5160_SL09182A.27391.27391.3	controllerType=0 controllerNumber=1 scan=27391	87.5768
38721:3	1	K.VEAFNEDKNPQDM[+15.995]PLIASK.Y		M[+16]	721.354	3	2162.05	2162.04	0	1.2	226	Specific	94.28	54.08	54.08	3.31	156	>gB with protein S_cleaved TEV	75	160401_SOliver_Arvin_5160_SL09182A.30484.30484.3	controllerType=0 controllerNumber=1 scan=30484	95.457
33019:3	1	K.VEAFNEDK[+14.016]NPQDMPLIASK.Y		K[+14]	720.692	3	2160.06	2160.06	0	-0.5	226	Specific	96.9	84.83	84.83	3.03	156	>gB with protein S_cleaved TEV	75	160401_SOliver_Arvin_5160_SL09182A.26526.26526.3	controllerType=0 controllerNumber=1 scan=26526	85.3337
34818:3	1	K.VEAFNEDKNPQDM[+15.995]PLIASK.Y		M[+16]	721.355	3	2162.05	2162.04	0	2.7	226	Specific	97.25	67.88	67.88	3.88	156	>gB with protein S_cleaved TEV	75	160401_SOliver_Arvin_5160_SL09182A.27773.27773.3	controllerType=0 controllerNumber=1 scan=27773	88.5723
33979:3	1	K.VEAFNEDKN[+0.984]PQDMPLIASK.Y		N[+1]	716.351	3	2147.04	2147.03	0	2.2	226	Specific	97.91	92.44	71.84	3.74	156	>gB with protein S_cleaved TEV	75	160401_SOliver_Arvin_5160_SL09182A.27183.27183.3	controllerType=0 controllerNumber=1 scan=27183	87.023
23838:2	1	K.VEAFNEDKNPQDM[+15.995]PLIASK.Y		M[+16]	1081.53	2	2162.05	2162.04	0	2.4	226	Specific	98.21	90.71	90.71	3.77	156	>gB with protein S_cleaved TEV	75	160401_SOliver_Arvin_5160_SL09182A.20161.20161.2	controllerType=0 controllerNumber=1 scan=20161	68.4487
24896:2	1	K.VEAFNEDKNPQDM[+15.995]PLIASK.Y		M[+16]	1081.53	2	2162.05	2162.04	0	1.2	226	Specific	100.23	89.61	89.61	3.73	156	>gB with protein S_cleaved TEV	75	160401_SOliver_Arvin_5160_SL09182A.20881.20881.2	controllerType=0 controllerNumber=1 scan=20881	70.3266
30464:3	1	K.VEAFNEDKNPQDM[+15.995]PLIASK.Y		M[+16]	721.357	3	2162.06	2162.04	0	6.2	226	Specific	101.64	53.57	53.57	2.71	156	>gB with protein S_cleaved TEV	75	160401_SOliver_Arvin_5160_SL09182A.24793.24793.3	controllerType=0 controllerNumber=1 scan=24793	80.8346
25323:2	1	K.VEAFNEDKNPQDM[+15.995]PLIASK.Y		M[+16]	1081.53	2	2162.05	2162.04	0	0.9	226	Specific	102.23	102.23	102.23	3.77	156	>gB with protein S_cleaved TEV	75	160401_SOliver_Arvin_5160_SL09182A.21171.21171.2	controllerType=0 controllerNumber=1 scan=21171	71.1
39799:3	1	K.VEAFNEDKNPQDM[+15.995]PLIASK.Y		M[+16]	721.354	3	2162.05	2162.04	0	1.7	226	Specific	102.88	97.41	97.41	3.42	156	>gB with protein S_cleaved TEV	75	160401_SOliver_Arvin_5160_SL09182A.31234.31234.2	controllerType=0 controllerNumber=1 scan=31234	97.3733
32926:3	1	K.VEAFNEDK[+14.016]NPQDMPLIASK.Y		K[+14]	720.695	3	2160.07	2160.06	0	2.8	226	Specific	106.09	95.25	95.25	4.04	156	>gB with protein S_cleaved TEV	75	160401_SOliver_Arvin_5160_SL09182A.26463.26463.3	controllerType=0 controllerNumber=1 scan=26463	85.1677
24800:2	1	K.VEAFNEDKNPQDM[+15.995]PLIASK.Y		M[+16]	1081.53	2	2162.05	2162.04	0	1.8	226	Specific	111.36	81.4	81.4	4.09	156	>gB with protein S_cleaved TEV	75	160401_SOliver_Arvin_5160_SL09182A.20815.20815.2	controllerType=0 controllerNumber=1 scan=20815	70.1518
34173:3	1	K.VEAFNEDKNPQDM[+15.995]PLIASK.Y		M[+16]	721.355	3	2162.05	2162.04	0	2.7	226	Specific	111.46	95.67	95.67	3.74	156	>gB with protein S_cleaved TEV	75	160401_SOliver_Arvin_5160_SL09182A.27317.27317.3	controllerType=0 controllerNumber=1 scan=27317	87.3821
24921:2	1	K.VEAFNEDKNPQDM[+15.995]PLIASK.Y		M[+16]	1081.53	2	2162.05	2162.04	0	4.1	226	Specific	111.81	111.81	111.81	3.74	156	>gB with protein S_cleaved TEV	75	160401_SOliver_Arvin_5160_SL09182A.20898.20898.2	controllerType=0 controllerNumber=1 scan=20898	70.371
24868:2	1	K.VEAFNEDKNPQDM[+15.995]PLIASK.Y		M[+16]	1081.53	2	2162.05	2162.04	0	2.7	226	Specific	112.02	112.02	112.02	4.09	156	>gB with protein S_cleaved TEV	75	160401_SOliver_Arvin_5160_SL09182A.20862.20862.2	controllerType=0 controllerNumber=1 scan=20862	70.2776
46866:3	1	K.VEAFNEDKNPQDM[+15.995]PLIASK.Y		M[+16]	721.356	3	2162.05	2162.04	0	4.3	226	Specific	114.41	85.92	85.92	3.85	156	>gB with protein S_cleaved TEV	75	160401_SOliver_Arvin_5160_SL09182A.36796.36796.3	controllerType=0 controllerNumber=1 scan=36796	114.87
33091:3	1	K.VEAFNEDKNPQDM[+15.995]PLIASK.Y		M[+16]	721.354	3	2162.05	2162.04	0	2.2	226	Specific	115.69	81.97	81.97	3.74	156	>gB with protein S_cleaved TEV	75	160401_SOliver_Arvin_5160_SL09182A.26575.26575.3	controllerType=0 controllerNumber=1 scan=26575	85.462
25024:2	1	K.VEAFNEDKNPQDM[+15.995]PLIASK.Y		M[+16]	1081.53	2	2162.05	2162.04	0	4.5	226	Specific	119.27	88.2	88.2	3.93	156	>gB with protein S_cleaved TEV	75	160401_SOliver_Arvin_5160_SL09182A.20966.20966.2	controllerType=0 controllerNumber=1 scan=20966	70.5534
33219:3	1	K.VEAFNEDK[+14.016]NPQDMPLIASK.Y		K[+14]	720.686	3	2160.04	2160.06	0	-9.9	226	Specific	124.05	108.19	108.19	3.4	156	>gB with protein S_cleaved TEV	75	160401_SOliver_Arvin_5160_SL09182A.26657.26657.3	controllerType=0 controllerNumber=1 scan=26657	85.6773
41877:3	1	K.VEAFNEDKNPQDM[+15.995]PLIASK.Y		M[+16]	721.354	3	2162.05	2162.04	0	2.2	226	Specific	127.8	91.21	91.21	4.09	156	>gB with protein S_cleaved TEV	75	160401_SOliver_Arvin_5160_SL09182A.32659.32659.3	controllerType=0 controllerNumber=1 scan=32659	101.305
33208:3	1	K.VEAFN[+0.984]EDKNPQDMPLIASK.Y		N[+1]	716.351	3	2147.04	2147.03	0	2.9	226	Specific	128.08	103.28	65.28	3.97	156	>gB with protein S_cleaved TEV	75	160401_SOliver_Arvin_5160_SL09182A.26649.26649.3	controllerType=0 controllerNumber=1 scan=26649	85.6579
25091:2	1	K.VEAFNEDKNPQDM[+15.995]PLIASK.Y		M[+16]	1081.53	2	2162.05	2162.04	0	4.5	226	Specific	129.74	122.5	122.5	4.1	156	>gB with protein S_cleaved TEV	75	160401_SOliver_Arvin_5160_SL09182A.21013.21013.2	controllerType=0 controllerNumber=1 scan=21013	70.6802
33369:3	1	K.VEAFNEDKNPQDM[+15.995]PLIASK.Y		M[+16]	721.354	3	2162.05	2162.04	0	1.7	226	Specific	132.05	97.94	97.94	3.69	156	>gB with protein S_cleaved TEV	75	160401_SOliver_Arvin_5160_SL09182A.26764.26764.3	controllerType=0 controllerNumber=1 scan=26764	85.9488
27783:3	1	K.VEAFNEDKNPQDM[+15.995]PLIASK.Y		M[+16]	721.351	3	2162.04	2162.04	0	-1.8	226	Specific	134.4	134.4	134.4	3.03	156	>gB with protein S_cleaved TEV	75	160401_SOliver_Arvin_5160_SL09182A.22874.22874.3	controllerType=0 controllerNumber=1 scan=22874	75.6632
31887:3	1	K.VEAFNEDKNPQDM[+15.995]PLIASK.Y		M[+16]	721.354	3	2162.05	2162.04	0	2.2	226	Specific	134.55	103.19	103.19	3.97	156	>gB with protein S_cleaved TEV	75	160401_SOliver_Arvin_5160_SL09182A.25756.25756.3	controllerType=0 controllerNumber=1 scan=25756	83.3576
23857:2	1	K.VEAFNEDKNPQDM[+15.995]PLIASK.Y		M[+16]	1081.53	2	2162.05	2162.04	0	2.7	226	Specific	135.04	117.62	117.62	4.09	156	>gB with protein S_cleaved TEV	75	160401_SOliver_Arvin_5160_SL09182A.20175.20175.2	controllerType=0 controllerNumber=1 scan=20175	68.4854
30017:3	1	K.VEAFNEDKNPQDM[+15.995]PLIASK.Y		M[+16]	721.356	3	2162.05	2162.04	0	4.8	226	Specific	136.55	136.55	136.55	4.05	156	>gB with protein S_cleaved TEV	75	160401_SOliver_Arvin_5160_SL09182A.24486.24486.3	controllerType=0 controllerNumber=1 scan=24486	80.0134
40301:3	1	K.VEAFNEDKNPQDM[+15.995]PLIASK.Y		M[+16]	721.355	3	2162.05	2162.04	0	2.9	226	Specific	136.59	50.89	50.89	3.65	156	>gB with protein S_cleaved TEV	75	160401_SOliver_Arvin_5160_SL09182A.31561.31561.3	controllerType=0 controllerNumber=1 scan=31561	98.2474
35499:3	1	K.VEAFNEDKNPQDM[+15.995]PLIASK.Y		M[+16]	721.354	3	2162.05	2162.04	0	2.2	226	Specific	136.94	136.94	136.94	4.07	156	>gB with protein S_cleaved TEV	75	160401_SOliver_Arvin_5160_SL09182A.28230.28230.3	controllerType=0 controllerNumber=1 scan=28230	89.7201
32606:3	1	K.VEAFNEDK[+14.016]NPQDMPLIASK.Y		K[+14]	720.695	3	2160.07	2160.06	0	2.5	226	Specific	137.37	94.45	94.45	4.09	156	>gB with protein S_cleaved TEV	75	160401_SOliver_Arvin_5160_SL09182A.26244.26244.3	controllerType=0 controllerNumber=1 scan=26244	84.5968
38806:3	1	K.VEAFNEDKNPQDM[+15.995]PLIASK.Y		M[+16]	721.353	3	2162.05	2162.04	0	1	226	Specific	137.4	104.98	104.98	3.76	156	>gB with protein S_cleaved TEV	75	160401_SOliver_Arvin_5160_SL09182A.30541.30541.3	controllerType=0 controllerNumber=1 scan=30541	95.6121
31075:3	1	K.VEAFNEDKNPQDM[+15.995]PLIASK.Y		M[+16]	721.355	3	2162.05	2162.04	0	3.1	226	Specific	138.7	93.5	93.5	4.27	156	>gB with protein S_cleaved TEV	75	160401_SOliver_Arvin_5160_SL09182A.25206.25206.3	controllerType=0 controllerNumber=1 scan=25206	81.9279
31436:3	1	K.VEAFNEDKNPQDM[+15.995]PLIASK.Y		M[+16]	721.353	3	2162.05	2162.04	0	1	226	Specific	143.95	143.95	143.95	4.08	156	>gB with protein S_cleaved TEV	75	160401_SOliver_Arvin_5160_SL09182A.25449.25449.3	controllerType=0 controllerNumber=1 scan=25449	82.5793
22020:3	1	K.VEAFNEDKNPQDM[+15.995]PLIASK.Y		M[+16]	721.354	3	2162.05	2162.04	0	1.7	226	Specific	145.95	118.63	118.63	4.02	156	>gB with protein S_cleaved TEV	75	160401_SOliver_Arvin_5160_SL09182A.18842.18842.3	controllerType=0 controllerNumber=1 scan=18842	65.0277
33991:3	1	K.VEAFN[+0.984]EDKNPQDMPLIASK.Y		N[+1]	716.352	3	2147.04	2147.03	0	4.5	226	Specific	150.14	113.71	81.09	3.78	156	>gB with protein S_cleaved TEV	75	160401_SOliver_Arvin_5160_SL09182A.27193.27193.3	controllerType=0 controllerNumber=1 scan=27193	87.0517
40901:3	1	K.VEAFNEDKNPQDM[+15.995]PLIASK.Y		M[+16]	721.355	3	2162.05	2162.04	0	3.5	226	Specific	151.5	84.59	84.59	3.85	156	>gB with protein S_cleaved TEV	75	160401_SOliver_Arvin_5160_SL09182A.31976.31976.3	controllerType=0 controllerNumber=1 scan=31976	99.4382
27529:3	1	K.VEAFNEDKNPQDM[+15.995]PLIASK.Y		M[+16]	721.351	3	2162.04	2162.04	0	-2.7	226	Specific	151.53	151.53	151.53	3.56	156	>gB with protein S_cleaved TEV	75	160401_SOliver_Arvin_5160_SL09182A.22704.22704.3	controllerType=0 controllerNumber=1 scan=22704	75.2034
33237:3	1	K.VEAFNEDKNPQDM[+15.995]PLIASK.Y		M[+16]	721.354	3	2162.05	2162.04	0	1.8	226	Specific	153.02	116.42	116.42	3.97	156	>gB with protein S_cleaved TEV	75	160401_SOliver_Arvin_5160_SL09182A.26669.26669.3	controllerType=0 controllerNumber=1 scan=26669	85.7096
28109:3	1	K.VEAFNEDKNPQDM[+15.995]PLIASK.Y		M[+16]	721.354	3	2162.05	2162.04	0	1.8	226	Specific	154.85	154.85	154.85	4.38	156	>gB with protein S_cleaved TEV	75	160401_SOliver_Arvin_5160_SL09182A.23101.23101.3	controllerType=0 controllerNumber=1 scan=23101	76.2779
28361:3	1	K.VEAFNEDKNPQDM[+15.995]PLIASK.Y		M[+16]	721.355	3	2162.05	2162.04	0	2.9	226	Specific	155.01	121.7	121.7	4.16	156	>gB with protein S_cleaved TEV	75	160401_SOliver_Arvin_5160_SL09182A.23274.23274.3	controllerType=0 controllerNumber=1 scan=23274	76.7437
31787:3	1	K.VEAFNEDKNPQDM[+15.995]PLIASK.Y		M[+16]	721.354	3	2162.05	2162.04	0	1.3	226	Specific	157.38	118.91	118.91	4.02	156	>gB with protein S_cleaved TEV	75	160401_SOliver_Arvin_5160_SL09182A.25686.25686.3	controllerType=0 controllerNumber=1 scan=25686	83.1799
34319:3	1	K.VEAFNEDKNPQDM[+15.995]PLIASK.Y		M[+16]	721.356	3	2162.05	2162.04	0	4.1	226	Specific	157.52	151	151	4.09	156	>gB with protein S_cleaved TEV	75	160401_SOliver_Arvin_5160_SL09182A.27420.27420.3	controllerType=0 controllerNumber=1 scan=27420	87.6541
30325:3	1	K.VEAFNEDKNPQDM[+15.995]PLIASK.Y		M[+16]	721.355	3	2162.05	2162.04	0	2.8	226	Specific	157.68	157.68	157.68	4.38	156	>gB with protein S_cleaved TEV	75	160401_SOliver_Arvin_5160_SL09182A.24696.24696.3	controllerType=0 controllerNumber=1 scan=24696	80.569
29487:3	1	K.VEAFNEDKNPQDM[+15.995]PLIASK.Y		M[+16]	721.355	3	2162.05	2162.04	0	3.7	226	Specific	161.08	161.08	161.08	4.05	156	>gB with protein S_cleaved TEV	75	160401_SOliver_Arvin_5160_SL09182A.24102.24102.3	controllerType=0 controllerNumber=1 scan=24102	78.9829
46798:3	1	K.VEAFNEDKNPQDM[+15.995]PLIASK.Y		M[+16]	721.354	3	2162.05	2162.04	0	1.5	226	Specific	162.11	161.14	161.14	4.22	156	>gB with protein S_cleaved TEV	75	160401_SOliver_Arvin_5160_SL09182A.36750.36750.3	controllerType=0 controllerNumber=1 scan=36750	114.738
22630:3	1	K.VEAFNEDKNPQDM[+15.995]PLIASK.Y		M[+16]	721.355	3	2162.05	2162.04	0	2.9	226	Specific	162.13	149.9	149.9	4.38	156	>gB with protein S_cleaved TEV	75	160401_SOliver_Arvin_5160_SL09182A.19280.19280.3	controllerType=0 controllerNumber=1 scan=19280	66.1695
40761:3	1	K.VEAFNEDKNPQDM[+15.995]PLIASK.Y		M[+16]	721.354	3	2162.05	2162.04	0	1.8	226	Specific	163.95	152.18	152.18	4.38	156	>gB with protein S_cleaved TEV	75	160401_SOliver_Arvin_5160_SL09182A.31870.31870.3	controllerType=0 controllerNumber=1 scan=31870	99.1204
33348:3	1	K.VEAFNEDKN[+0.984]PQDMPLIASK.Y		N[+1]	716.35	3	2147.04	2147.03	0	1.5	226	Specific	164.59	161.04	28.09	4.08	156	>gB with protein S_cleaved TEV	75	160401_SOliver_Arvin_5160_SL09182A.26747.26747.3	controllerType=0 controllerNumber=1 scan=26747	85.9067
24507:2	1	K.VEAFNEDKNPQDM[+15.995]PLIASK.Y		M[+16]	1081.53	2	2162.05	2162.04	0	3.9	226	Specific	171.98	133.02	133.02	4.1	156	>gB with protein S_cleaved TEV	75	160401_SOliver_Arvin_5160_SL09182A.20620.20620.2	controllerType=0 controllerNumber=1 scan=20620	69.6379
24977:2	1	K.VEAFNEDKNPQDM[+15.995]PLIASK.Y		M[+16]	1081.53	2	2162.05	2162.04	0	3.4	226	Specific	173.34	72.32	72.32	3.73	156	>gB with protein S_cleaved TEV	75	160401_SOliver_Arvin_5160_SL09182A.20934.20934.2	controllerType=0 controllerNumber=1 scan=20934	70.4673
39559:3	1	K.VEAFNEDKNPQDM[+15.995]PLIASK.Y		M[+16]	721.353	3	2162.04	2162.04	0	0.1	226	Specific	173.52	128.1	128.1	4.39	156	>gB with protein S_cleaved TEV	75	160401_SOliver_Arvin_5160_SL09182A.31070.31070.2	controllerType=0 controllerNumber=1 scan=31070	96.9547
28890:3	1	K.VEAFNEDKNPQDM[+15.995]PLIASK.Y		M[+16]	721.355	3	2162.05	2162.04	0	3.1	226	Specific	175.58	174.29	174.29	4.39	156	>gB with protein S_cleaved TEV	75	160401_SOliver_Arvin_5160_SL09182A.23674.23674.3	controllerType=0 controllerNumber=1 scan=23674	77.811
22093:3	1	K.VEAFNEDKNPQDM[+15.995]PLIASK.Y		M[+16]	721.356	3	2162.05	2162.04	0	4.6	226	Specific	176.83	103.73	103.73	4.33	156	>gB with protein S_cleaved TEV	75	160401_SOliver_Arvin_5160_SL09182A.18894.18894.3	controllerType=0 controllerNumber=1 scan=18894	65.1614
33862:3	1	K.VEAFNEDK[+14.016]NPQDMPLIASK.Y		K[+14]	720.695	3	2160.07	2160.06	0	2.9	226	Specific	181.6	146.98	146.98	4.53	156	>gB with protein S_cleaved TEV	75	160401_SOliver_Arvin_5160_SL09182A.27108.27108.3	controllerType=0 controllerNumber=1 scan=27108	86.828
31849:3	1	K.VEAFNEDKNPQDM[+15.995]PLIASK.Y		M[+16]	721.355	3	2162.05	2162.04	0	3.7	226	Specific	185.22	129.75	129.75	4.28	156	>gB with protein S_cleaved TEV	75	160401_SOliver_Arvin_5160_SL09182A.25729.25729.3	controllerType=0 controllerNumber=1 scan=25729	83.2865
33491:3	1	K.VEAFNEDK[+14.016]NPQDMPLIASK.Y		K[+14]	720.696	3	2160.07	2160.06	0	3.6	226	Specific	190.56	66.32	66.32	4.05	156	>gB with protein S_cleaved TEV	75	160401_SOliver_Arvin_5160_SL09182A.26849.26849.3	controllerType=0 controllerNumber=1 scan=26849	86.158
34780:3	1	K.VEAFNEDKNPQDM[+15.995]PLIASK.Y		M[+16]	721.356	3	2162.05	2162.04	0	4.7	226	Specific	191.76	191.55	191.55	4.43	156	>gB with protein S_cleaved TEV	75	160401_SOliver_Arvin_5160_SL09182A.27748.27748.3	controllerType=0 controllerNumber=1 scan=27748	88.5044
33927:3	1	K.VEAFNEDK[+14.016]NPQDMPLIASK.Y		K[+14]	720.694	3	2160.07	2160.06	0	1.4	226	Specific	192.07	165.16	165.16	4.56	156	>gB with protein S_cleaved TEV	75	160401_SOliver_Arvin_5160_SL09182A.27150.27150.3	controllerType=0 controllerNumber=1 scan=27150	86.9365
32734:2	1	K.VEAFNEDKN[+0.984]PQDMPLIASK.Y		N[+1]	1074.02	2	2147.04	2147.03	0	3.1	226	Specific	196.08	170.5	29.27	4.57	156	>gB with protein S_cleaved TEV	75	160401_SOliver_Arvin_5160_SL09182A.26334.26334.2	controllerType=0 controllerNumber=1 scan=26334	84.8284
29902:3	1	K.VEAFNEDKNPQDM[+15.995]PLIASK.Y		M[+16]	721.356	3	2162.05	2162.04	0	4.1	226	Specific	197.81	190.62	190.62	4.09	156	>gB with protein S_cleaved TEV	75	160401_SOliver_Arvin_5160_SL09182A.24406.24406.3	controllerType=0 controllerNumber=1 scan=24406	79.8015
31478:3	1	K.VEAFNEDKNPQDM[+15.995]PLIASK.Y		M[+16]	721.354	3	2162.05	2162.04	0	1.9	226	Specific	198.46	198.46	198.46	4.7	156	>gB with protein S_cleaved TEV	75	160401_SOliver_Arvin_5160_SL09182A.25478.25478.3	controllerType=0 controllerNumber=1 scan=25478	82.6547
29601:3	1	K.VEAFNEDKNPQDM[+15.995]PLIASK.Y		M[+16]	721.353	3	2162.05	2162.04	0	0.9	226	Specific	201.4	193.27	193.27	4.37	156	>gB with protein S_cleaved TEV	75	160401_SOliver_Arvin_5160_SL09182A.24183.24183.3	controllerType=0 controllerNumber=1 scan=24183	79.201
33510:3	1	K.VEAFNEDK[+14.016]NPQDMPLIASK.Y		K[+14]	720.692	3	2160.06	2160.06	0	-0.9	226	Specific	204.02	145.05	145.05	3.75	156	>gB with protein S_cleaved TEV	75	160401_SOliver_Arvin_5160_SL09182A.26862.26862.3	controllerType=0 controllerNumber=1 scan=26862	86.19
30679:3	1	K.VEAFNEDKNPQDM[+15.995]PLIASK.Y		M[+16]	721.355	3	2162.05	2162.04	0	3.8	226	Specific	210.46	165.17	165.17	4.1	156	>gB with protein S_cleaved TEV	75	160401_SOliver_Arvin_5160_SL09182A.24938.24938.3	controllerType=0 controllerNumber=1 scan=24938	81.2149
34583:3	1	K.VEAFNEDKNPQDM[+15.995]PLIASK.Y		M[+16]	721.356	3	2162.05	2162.04	0	4.6	226	Specific	211.03	151.04	151.04	4.29	156	>gB with protein S_cleaved TEV	75	160401_SOliver_Arvin_5160_SL09182A.27616.27616.3	controllerType=0 controllerNumber=1 scan=27616	88.1537
32927:3	1	K.VEAFNEDKNPQDM[+15.995]PLIASK.Y		M[+16]	721.353	3	2162.04	2162.04	0	0.2	226	Specific	215.09	215.09	215.09	4.9	156	>gB with protein S_cleaved TEV	75	160401_SOliver_Arvin_5160_SL09182A.26463.26463.3	controllerType=0 controllerNumber=1 scan=26463	85.1677
28662:3	1	K.VEAFNEDKNPQDM[+15.995]PLIASK.Y		M[+16]	721.353	3	2162.04	2162.04	0	0.5	226	Specific	216.1	137.38	137.38	4.53	156	>gB with protein S_cleaved TEV	75	160401_SOliver_Arvin_5160_SL09182A.23499.23499.3	controllerType=0 controllerNumber=1 scan=23499	77.3438
29641:3	1	K.VEAFNEDKNPQDM[+15.995]PLIASK.Y		M[+16]	721.355	3	2162.05	2162.04	0	2.9	226	Specific	216.86	216.86	216.86	4.88	156	>gB with protein S_cleaved TEV	75	160401_SOliver_Arvin_5160_SL09182A.24214.24214.3	controllerType=0 controllerNumber=1 scan=24214	79.2853
31907:3	1	K.VEAFNEDKNPQDM[+15.995]PLIASK.Y		M[+16]	721.355	3	2162.05	2162.04	0	3.7	226	Specific	218.25	206.12	206.12	4.53	156	>gB with protein S_cleaved TEV	75	160401_SOliver_Arvin_5160_SL09182A.25770.25770.3	controllerType=0 controllerNumber=1 scan=25770	83.3946
34541:3	1	K.VEAFNEDKNPQDM[+15.995]PLIASK.Y		M[+16]	721.356	3	2162.05	2162.04	0	4.2	226	Specific	219.48	207.7	207.7	4.53	156	>gB with protein S_cleaved TEV	75	160401_SOliver_Arvin_5160_SL09182A.27584.27584.3	controllerType=0 controllerNumber=1 scan=27584	88.0721
32506:3	1	K.VEAFNEDKNPQDM[+15.995]PLIASK.Y		M[+16]	721.356	3	2162.05	2162.04	0	4.4	226	Specific	227.12	195.34	195.34	5.6	156	>gB with protein S_cleaved TEV	75	160401_SOliver_Arvin_5160_SL09182A.26175.26175.3	controllerType=0 controllerNumber=1 scan=26175	84.4172
32577:3	1	K.VEAFNEDK[+14.016]NPQDMPLIASK.Y		K[+14]	720.694	3	2160.07	2160.06	0	2.1	226	Specific	230.69	195.4	195.4	5.74	156	>gB with protein S_cleaved TEV	75	160401_SOliver_Arvin_5160_SL09182A.26222.26222.3	controllerType=0 controllerNumber=1 scan=26222	84.5387
33027:3	1	K.VEAFNEDKN[+0.984]PQDMPLIASK.Y		N[+1]	716.35	3	2147.03	2147.03	0	1.1	226	Specific	231.95	182.65	79.85	5.77	156	>gB with protein S_cleaved TEV	75	160401_SOliver_Arvin_5160_SL09182A.26532.26532.3	controllerType=0 controllerNumber=1 scan=26532	85.3525
31940:3	1	K.VEAFNEDKNPQDM[+15.995]PLIASK.Y		M[+16]	721.355	3	2162.05	2162.04	0	2.5	226	Specific	232.62	161.19	161.19	6.1	156	>gB with protein S_cleaved TEV	75	160401_SOliver_Arvin_5160_SL09182A.25792.25792.3	controllerType=0 controllerNumber=1 scan=25792	83.4486
32490:3	1	K.VEAFN[+0.984]EDKNPQDMPLIASK.Y		N[+1]	716.35	3	2147.04	2147.03	0	1.4	226	Specific	236.73	226.89	21.18	6.29	156	>gB with protein S_cleaved TEV	75	160401_SOliver_Arvin_5160_SL09182A.26165.26165.3	controllerType=0 controllerNumber=1 scan=26165	84.396
29723:3	1	K.VEAFNEDKNPQDM[+15.995]PLIASK.Y		M[+16]	721.354	3	2162.05	2162.04	0	1.8	226	Specific	238.53	238.53	238.53	6.15	156	>gB with protein S_cleaved TEV	75	160401_SOliver_Arvin_5160_SL09182A.24278.24278.3	controllerType=0 controllerNumber=1 scan=24278	79.4582
33314:3	1	K.VEAFNEDKNPQDM[+15.995]PLIASK.Y		M[+16]	721.355	3	2162.05	2162.04	0	3.9	226	Specific	241.43	214.13	214.13	6.37	156	>gB with protein S_cleaved TEV	75	160401_SOliver_Arvin_5160_SL09182A.26722.26722.3	controllerType=0 controllerNumber=1 scan=26722	85.8428
33220:3	1	K.VEAFNEDKNPQDM[+15.995]PLIASK.Y		M[+16]	721.355	3	2162.05	2162.04	0	2.6	226	Specific	242.6	156.91	156.91	6.34	156	>gB with protein S_cleaved TEV	75	160401_SOliver_Arvin_5160_SL09182A.26657.26657.3	controllerType=0 controllerNumber=1 scan=26657	85.6773
33528:3	1	K.VEAFNEDK[+14.016]NPQDMPLIASK.Y		K[+14]	720.696	3	2160.07	2160.06	0	3.7	226	Specific	242.66	190.55	190.55	6.15	156	>gB with protein S_cleaved TEV	75	160401_SOliver_Arvin_5160_SL09182A.26875.26875.3	controllerType=0 controllerNumber=1 scan=26875	86.2238
28951:3	1	K.VEAFNEDKNPQDM[+15.995]PLIASK.Y		M[+16]	721.355	3	2162.05	2162.04	0	2.5	226	Specific	242.92	206.72	206.72	7.06	156	>gB with protein S_cleaved TEV	75	160401_SOliver_Arvin_5160_SL09182A.23721.23721.3	controllerType=0 controllerNumber=1 scan=23721	77.9372
33515:3	1	K.VEAFNEDKN[+0.984]PQDMPLIASK.Y		N[+1]	716.349	3	2147.03	2147.03	0	0.3	226	Specific	244.34	206.24	141.28	6.54	156	>gB with protein S_cleaved TEV	75	160401_SOliver_Arvin_5160_SL09182A.26865.26865.3	controllerType=0 controllerNumber=1 scan=26865	86.1972
23752:3	1	K.VEAFNEDKNPQDM[+15.995]PLIASK.Y		M[+16]	721.355	3	2162.05	2162.04	0	2.7	226	Specific	246.41	244.14	244.14	6.92	156	>gB with protein S_cleaved TEV	75	160401_SOliver_Arvin_5160_SL09182A.20098.20098.3	controllerType=0 controllerNumber=1 scan=20098	68.2843
29810:3	1	K.VEAFNEDKNPQDM[+15.995]PLIASK.Y		M[+16]	721.353	3	2162.05	2162.04	0	0.7	226	Specific	247.37	247.37	247.37	6.67	156	>gB with protein S_cleaved TEV	75	160401_SOliver_Arvin_5160_SL09182A.24342.24342.3	controllerType=0 controllerNumber=1 scan=24342	79.6303
24822:2	1	K.VEAFNEDKNPQDM[+15.995]PLIASK.Y		M[+16]	1081.53	2	2162.05	2162.04	0	3.4	226	Specific	247.89	205.13	205.13	6.07	156	>gB with protein S_cleaved TEV	75	160401_SOliver_Arvin_5160_SL09182A.20831.20831.2	controllerType=0 controllerNumber=1 scan=20831	70.1936
30064:3	1	K.VEAFNEDKNPQDM[+15.995]PLIASK.Y		M[+16]	721.355	3	2162.05	2162.04	0	3.2	226	Specific	249.86	196.72	196.72	6.68	156	>gB with protein S_cleaved TEV	75	160401_SOliver_Arvin_5160_SL09182A.24518.24518.3	controllerType=0 controllerNumber=1 scan=24518	80.0981
33161:3	1	K.VEAFNEDKNPQDM[+15.995]PLIASK.Y		M[+16]	721.353	3	2162.04	2162.04	0	0.6	226	Specific	255.78	198.92	198.92	6.03	156	>gB with protein S_cleaved TEV	75	160401_SOliver_Arvin_5160_SL09182A.26621.26621.3	controllerType=0 controllerNumber=1 scan=26621	85.5841
30869:3	1	K.VEAFNEDKNPQDM[+15.995]PLIASK.Y		M[+16]	721.353	3	2162.05	2162.04	0	0.7	226	Specific	257.32	200.9	200.9	6.25	156	>gB with protein S_cleaved TEV	75	160401_SOliver_Arvin_5160_SL09182A.25068.25068.3	controllerType=0 controllerNumber=1 scan=25068	81.5615
23926:2	1	K.VEAFNEDKNPQDM[+15.995]PLIASK.Y		M[+16]	1081.53	2	2162.05	2162.04	0	4.1	226	Specific	262.8	207.08	207.08	6.36	156	>gB with protein S_cleaved TEV	75	160401_SOliver_Arvin_5160_SL09182A.20222.20222.2	controllerType=0 controllerNumber=1 scan=20222	68.6059
35021:3	1	K.VEAFNEDKNPQDM[+15.995]PLIASK.Y		M[+16]	721.355	3	2162.05	2162.04	0	3	226	Specific	265.2	233.23	233.23	6.95	156	>gB with protein S_cleaved TEV	75	160401_SOliver_Arvin_5160_SL09182A.27905.27905.3	controllerType=0 controllerNumber=1 scan=27905	88.9156
31964:3	1	K.VEAFNEDKNPQDM[+15.995]PLIASK.Y		M[+16]	721.354	3	2162.05	2162.04	0	2.4	226	Specific	268.71	236.06	236.06	7.22	156	>gB with protein S_cleaved TEV	75	160401_SOliver_Arvin_5160_SL09182A.25808.25808.3	controllerType=0 controllerNumber=1 scan=25808	83.4898
34852:3	1	K.VEAFNEDKNPQDM[+15.995]PLIASK.Y		M[+16]	721.356	3	2162.05	2162.04	0	4.6	226	Specific	271.79	230.02	230.02	6.53	156	>gB with protein S_cleaved TEV	75	160401_SOliver_Arvin_5160_SL09182A.27793.27793.3	controllerType=0 controllerNumber=1 scan=27793	88.623
23198:3	1	K.VEAFNEDKNPQDM[+15.995]PLIASK.Y		M[+16]	721.355	3	2162.05	2162.04	0	3.3	226	Specific	273.34	264.21	264.21	7.24	156	>gB with protein S_cleaved TEV	75	160401_SOliver_Arvin_5160_SL09182A.19701.19701.3	controllerType=0 controllerNumber=1 scan=19701	67.2756
34700:3	1	K.VEAFNEDKNPQDM[+15.995]PLIASK.Y		M[+16]	721.353	3	2162.05	2162.04	0	1	226	Specific	275.49	207.02	207.02	6.9	156	>gB with protein S_cleaved TEV	75	160401_SOliver_Arvin_5160_SL09182A.27694.27694.3	controllerType=0 controllerNumber=1 scan=27694	88.362
25509:3	1	K.VEAFNEDKNPQDM[+15.995]PLIASK.Y		M[+16]	721.351	3	2162.04	2162.04	0	-3	226	Specific	278.14	278.14	278.14	5.27	156	>gB with protein S_cleaved TEV	75	160401_SOliver_Arvin_5160_SL09182A.21307.21307.3	controllerType=0 controllerNumber=1 scan=21307	71.4619
32060:3	1	K.VEAFNEDKNPQDM[+15.995]PLIASK.Y		M[+16]	721.355	3	2162.05	2162.04	0	2.9	226	Specific	280.37	210.57	210.57	7.43	156	>gB with protein S_cleaved TEV	75	160401_SOliver_Arvin_5160_SL09182A.25874.25874.3	controllerType=0 controllerNumber=1 scan=25874	83.6608
34743:3	1	K.VEAFNEDKNPQDM[+15.995]PLIASK.Y		M[+16]	721.356	3	2162.05	2162.04	0	4.7	226	Specific	283.04	267.16	267.16	7.22	156	>gB with protein S_cleaved TEV	75	160401_SOliver_Arvin_5160_SL09182A.27723.27723.3	controllerType=0 controllerNumber=1 scan=27723	88.4405
33186:3	1	K.VEAFNEDKNPQDM[+15.995]PLIASK.Y		M[+16]	721.356	3	2162.05	2162.04	0	4.6	226	Specific	285.48	236.1	236.1	6.92	156	>gB with protein S_cleaved TEV	75	160401_SOliver_Arvin_5160_SL09182A.26635.26635.3	controllerType=0 controllerNumber=1 scan=26635	85.622
46484:3	1	K.VEAFNEDKNPQDM[+15.995]PLIASK.Y		M[+16]	721.355	3	2162.05	2162.04	0	2.6	226	Specific	291.93	216.94	216.94	7.59	156	>gB with protein S_cleaved TEV	75	160401_SOliver_Arvin_5160_SL09182A.36528.36528.3	controllerType=0 controllerNumber=1 scan=36528	114.109
30793:3	1	K.VEAFNEDKNPQDM[+15.995]PLIASK.Y		M[+16]	721.355	3	2162.05	2162.04	0	3.5	226	Specific	293.01	265.16	265.16	7.22	156	>gB with protein S_cleaved TEV	75	160401_SOliver_Arvin_5160_SL09182A.25014.25014.3	controllerType=0 controllerNumber=1 scan=25014	81.4196
34120:3	1	K.VEAFNEDKNPQDM[+15.995]PLIASK.Y		M[+16]	721.354	3	2162.05	2162.04	0	2.1	226	Specific	293.05	206.2	206.2	7.43	156	>gB with protein S_cleaved TEV	75	160401_SOliver_Arvin_5160_SL09182A.27280.27280.3	controllerType=0 controllerNumber=1 scan=27280	87.288
35054:3	1	K.VEAFNEDKNPQDM[+15.995]PLIASK.Y		M[+16]	721.356	3	2162.05	2162.04	0	4.1	226	Specific	295.16	278.98	278.98	7.22	156	>gB with protein S_cleaved TEV	75	160401_SOliver_Arvin_5160_SL09182A.27926.27926.3	controllerType=0 controllerNumber=1 scan=27926	88.967
33887:3	1	K.VEAFNEDK[+14.016]NPQDMPLIASK.Y		K[+14]	720.696	3	2160.07	2160.06	0	3.6	226	Specific	296.81	264.01	106.54	7.09	156	>gB with protein S_cleaved TEV	75	160401_SOliver_Arvin_5160_SL09182A.27124.27124.3	controllerType=0 controllerNumber=1 scan=27124	86.8702
29790:3	1	K.VEAFNEDKNPQDM[+15.995]PLIASK.Y		M[+16]	721.354	3	2162.05	2162.04	0	1.3	226	Specific	297.67	240.49	240.49	7.3	156	>gB with protein S_cleaved TEV	75	160401_SOliver_Arvin_5160_SL09182A.24327.24327.3	controllerType=0 controllerNumber=1 scan=24327	79.5891
34485:3	1	K.VEAFNEDKNPQDM[+15.995]PLIASK.Y		M[+16]	721.356	3	2162.05	2162.04	0	5.3	226	Specific	316.32	230.79	230.79	6.1	156	>gB with protein S_cleaved TEV	75	160401_SOliver_Arvin_5160_SL09182A.27542.27542.3	controllerType=0 controllerNumber=1 scan=27542	87.9644
27457:3	1	K.VEAFNEDKNPQDM[+15.995]PLIASK.Y		M[+16]	721.35	3	2162.04	2162.04	0	-3.2	226	Specific	323.89	308.48	308.48	5.65	156	>gB with protein S_cleaved TEV	75	160401_SOliver_Arvin_5160_SL09182A.22656.22656.3	controllerType=0 controllerNumber=1 scan=22656	75.0747
46500:3	1	K.VEAFNEDKNPQDM[+15.995]PLIASK.Y		M[+16]	721.355	3	2162.05	2162.04	0	2.6	226	Specific	325.99	260.05	260.05	7.99	156	>gB with protein S_cleaved TEV	75	160401_SOliver_Arvin_5160_SL09182A.36539.36539.3	controllerType=0 controllerNumber=1 scan=36539	114.141
30840:3	1	K.VEAFNEDKNPQDM[+15.995]PLIASK.Y		M[+16]	721.355	3	2162.05	2162.04	0	3.3	226	Specific	327.12	288.36	288.36	7.75	156	>gB with protein S_cleaved TEV	75	160401_SOliver_Arvin_5160_SL09182A.25047.25047.3	controllerType=0 controllerNumber=1 scan=25047	81.5083
24319:3	1	K.VEAFNEDKNPQDM[+15.995]PLIASK.Y		M[+16]	721.355	3	2162.05	2162.04	0	2.7	226	Specific	328.48	309.97	309.97	7.74	156	>gB with protein S_cleaved TEV	75	160401_SOliver_Arvin_5160_SL09182A.20492.20492.3	controllerType=0 controllerNumber=1 scan=20492	69.3036
23145:3	1	K.VEAFNEDKNPQDM[+15.995]PLIASK.Y		M[+16]	721.355	3	2162.05	2162.04	0	2.6	226	Specific	332.66	290.5	290.5	7.75	156	>gB with protein S_cleaved TEV	75	160401_SOliver_Arvin_5160_SL09182A.19665.19665.3	controllerType=0 controllerNumber=1 scan=19665	67.1873
30650:3	1	K.VEAFNEDKNPQDM[+15.995]PLIASK.Y		M[+16]	721.355	3	2162.05	2162.04	0	2.6	226	Specific	340.86	324.49	324.49	7.69	156	>gB with protein S_cleaved TEV	75	160401_SOliver_Arvin_5160_SL09182A.24918.24918.3	controllerType=0 controllerNumber=1 scan=24918	81.1641
32101:3	1	K.VEAFNEDKNPQDM[+15.995]PLIASK.Y		M[+16]	721.355	3	2162.05	2162.04	0	3.3	226	Specific	349.42	281.02	281.02	7.69	156	>gB with protein S_cleaved TEV	75	160401_SOliver_Arvin_5160_SL09182A.25904.25904.3	controllerType=0 controllerNumber=1 scan=25904	83.7402
29880:3	1	K.VEAFNEDKNPQDM[+15.995]PLIASK.Y		M[+16]	721.356	3	2162.05	2162.04	0	4.2	226	Specific	357.04	251.97	251.97	7.57	156	>gB with protein S_cleaved TEV	75	160401_SOliver_Arvin_5160_SL09182A.24391.24391.3	controllerType=0 controllerNumber=1 scan=24391	79.7607
30418:3	1	K.VEAFNEDKNPQDM[+15.995]PLIASK.Y		M[+16]	721.356	3	2162.05	2162.04	0	4.7	226	Specific	365.11	353.08	353.08	7.35	156	>gB with protein S_cleaved TEV	75	160401_SOliver_Arvin_5160_SL09182A.24761.24761.3	controllerType=0 controllerNumber=1 scan=24761	80.7491
31810:3	1	K.VEAFNEDKNPQDM[+15.995]PLIASK.Y		M[+16]	721.354	3	2162.05	2162.04	0	1.4	226	Specific	373.08	335.29	335.29	7.4	156	>gB with protein S_cleaved TEV	75	160401_SOliver_Arvin_5160_SL09182A.25703.25703.3	controllerType=0 controllerNumber=1 scan=25703	83.2231
24888:3	1	K.VEAFNEDKNPQDM[+15.995]PLIASK.Y		M[+16]	721.354	3	2162.05	2162.04	0	2.2	226	Specific	406.74	406.74	406.74	8.16	156	>gB with protein S_cleaved TEV	75	160401_SOliver_Arvin_5160_SL09182A.20876.20876.3	controllerType=0 controllerNumber=1 scan=20876	70.3157
23173:3	1	K.VEAFNEDKNPQDM[+15.995]PLIASK.Y		M[+16]	721.355	3	2162.05	2162.04	0	2.5	226	Specific	411.08	371.31	371.31	7.71	156	>gB with protein S_cleaved TEV	75	160401_SOliver_Arvin_5160_SL09182A.19683.19683.3	controllerType=0 controllerNumber=1 scan=19683	67.2321
26110:2	1	K.VEAFN[+0.984]EDKNPQDM[+15.995]PLIASK.Y		M[+16], N[+1]	1082.02	2	2163.03	2163.03	0	2.5	226	Specific	17.35	17.35	17.35	2.42	156	>gB with protein S_cleaved TEV	75	160401_SOliver_Arvin_5160_SL09182A.21716.21716.2	controllerType=0 controllerNumber=1 scan=21716	72.5624
25914:2	1	K.VEAFN[+0.984]EDKNPQDM[+15.995]PLIASK.Y		M[+16], N[+1]	1082.02	2	2163.03	2163.03	0	3.4	226	Specific	22.01	14.6	10.22	2.47	156	>gB with protein S_cleaved TEV	75	160401_SOliver_Arvin_5160_SL09182A.21579.21579.2	controllerType=0 controllerNumber=1 scan=21579	72.2019
25899:2	1	K.VEAFNEDKN[+0.984]PQDM[+15.995]PLIASK.Y		M[+16], N[+1]	1082.02	2	2163.03	2163.03	0	0.5	226	Specific	23.01	23.01	23.01	2.61	156	>gB with protein S_cleaved TEV	75	160401_SOliver_Arvin_5160_SL09182A.21569.21569.2	controllerType=0 controllerNumber=1 scan=21569	72.1734
26621:2	1	K.VEAFNEDKN[+0.984]PQDM[+15.995]PLIASK.Y		M[+16], N[+1]	1082.02	2	2163.04	2163.03	0	3.7	226	Specific	23.59	17.6	17.6	2.1	156	>gB with protein S_cleaved TEV	75	160401_SOliver_Arvin_5160_SL09182A.22072.22072.2	controllerType=0 controllerNumber=1 scan=22072	73.5068
26173:2	1	K.VEAFNEDKN[+0.984]PQDM[+15.995]PLIASK.Y		M[+16], N[+1]	1082.02	2	2163.03	2163.03	0	2	226	Specific	25.87	19.5	19.5	2.42	156	>gB with protein S_cleaved TEV	75	160401_SOliver_Arvin_5160_SL09182A.21761.21761.2	controllerType=0 controllerNumber=1 scan=21761	72.6831
25800:2	1	K.VEAFN[+0.984]EDKNPQDM[+15.995]PLIASK.Y		M[+16], N[+1]	1082.02	2	2163.04	2163.03	0	5.7	226	Specific	27.92	27.92	8.71	2.25	156	>gB with protein S_cleaved TEV	75	160401_SOliver_Arvin_5160_SL09182A.21504.21504.2	controllerType=0 controllerNumber=1 scan=21504	72.002
33236:3	1	K.VEAFNEDK[+14.016]N[+0.984]PQDMPLIASK.Y		K[+14], N[+1]	721.022	3	2161.05	2161.05	0	1.1	226	Specific	29.74	14.9	12.31	1.8	156	>gB with protein S_cleaved TEV	75	160401_SOliver_Arvin_5160_SL09182A.26669.26669.3	controllerType=0 controllerNumber=1 scan=26669	85.7096
31210:3	1	K.VEAFNEDK[+14.016]NPQDM[+15.995]PLIASK.Y		K[+14], M[+16]	726.021	3	2176.05	2176.06	0	-5.4	226	Specific	30.85	29.29	29.29	1.47	156	>gB with protein S_cleaved TEV	75	160401_SOliver_Arvin_5160_SL09182A.25298.25298.3	controllerType=0 controllerNumber=1 scan=25298	82.172
25675:2	1	K.VEAFN[+0.984]EDKNPQDM[+15.995]PLIASK.Y		M[+16], N[+1]	1082.02	2	2163.03	2163.03	0	3.3	226	Specific	31.05	31.05	2.44	2.66	156	>gB with protein S_cleaved TEV	75	160401_SOliver_Arvin_5160_SL09182A.21422.21422.2	controllerType=0 controllerNumber=1 scan=21422	71.7789
31513:3	1	K.VEAFN[+0.984]EDK[+14.016]NPQDMPLIASK.Y		K[+14], N[+1]	721.019	3	2161.04	2161.05	0	-2.4	226	Specific	37.37	37.37	27.43	1.57	156	>gB with protein S_cleaved TEV	75	160401_SOliver_Arvin_5160_SL09182A.25501.25501.3	controllerType=0 controllerNumber=1 scan=25501	82.711
29745:3	1	K.VEAFNEDK[+14.016]NPQDM[+15.995]PLIASK.Y		K[+14], M[+16]	726.019	3	2176.04	2176.06	0	-7.8	226	Specific	40.71	40.71	40.71	2.1	156	>gB with protein S_cleaved TEV	75	160401_SOliver_Arvin_5160_SL09182A.24294.24294.3	controllerType=0 controllerNumber=1 scan=24294	79.5011
25961:2	1	K.VEAFN[+0.984]EDKNPQDM[+15.995]PLIASK.Y		M[+16], N[+1]	1082.02	2	2163.04	2163.03	0	4	226	Specific	44.11	32.33	6.56	2.5	156	>gB with protein S_cleaved TEV	75	160401_SOliver_Arvin_5160_SL09182A.21611.21611.2	controllerType=0 controllerNumber=1 scan=21611	72.2862
26052:2	1	K.VEAFNEDKN[+0.984]PQDM[+15.995]PLIASK.Y		M[+16], N[+1]	1082.02	2	2163.03	2163.03	0	3.4	226	Specific	45.67	45.67	0.96	2.85	156	>gB with protein S_cleaved TEV	75	160401_SOliver_Arvin_5160_SL09182A.21676.21676.2	controllerType=0 controllerNumber=1 scan=21676	72.4578
25486:2	1	K.VEAFN[+0.984]EDKNPQDM[+15.995]PLIASK.Y		M[+16], N[+1]	1082.02	2	2163.04	2163.03	0	6.6	226	Specific	46.86	46.86	15.99	2.42	156	>gB with protein S_cleaved TEV	75	160401_SOliver_Arvin_5160_SL09182A.21289.21289.2	controllerType=0 controllerNumber=1 scan=21289	71.4096
31200:3	1	K.VEAFNEDK[+42.011]NPQDM[+15.995]PLIASK.Y		K[+42], M[+16]	735.359	3	2204.06	2204.05	0	3.5	226	Specific	47.25	12.89	12.89	2.24	156	>gB with protein S_cleaved TEV	75	160401_SOliver_Arvin_5160_SL09182A.25291.25291.3	controllerType=0 controllerNumber=1 scan=25291	82.1545
24997:3	1	K.VEAFNEDK[+14.016]NPQDM[+15.995]PLIASK.Y		K[+14], M[+16]	726.027	3	2176.07	2176.06	0	3	226	Specific	50.88	43.62	43.62	3.05	156	>gB with protein S_cleaved TEV	75	160401_SOliver_Arvin_5160_SL09182A.20949.20949.3	controllerType=0 controllerNumber=1 scan=20949	70.5078
26411:2	1	K.VEAFN[+0.984]EDKNPQDM[+15.995]PLIASK.Y		M[+16], N[+1]	1082.02	2	2163.03	2163.03	0	3.5	226	Specific	54.23	49.37	1.75	2.69	156	>gB with protein S_cleaved TEV	75	160401_SOliver_Arvin_5160_SL09182A.21927.21927.2	controllerType=0 controllerNumber=1 scan=21927	73.122
31172:3	1	K.VEAFNEDK[+42.011]NPQDM[+15.995]PLIASK.Y		K[+42], M[+16]	735.359	3	2204.06	2204.05	0	3.2	226	Specific	54.9	48.89	48.89	3.05	156	>gB with protein S_cleaved TEV	75	160401_SOliver_Arvin_5160_SL09182A.25272.25272.3	controllerType=0 controllerNumber=1 scan=25272	82.1058
25493:2	1	K.VEAFNEDKN[+0.984]PQDM[+15.995]PLIASK.Y		M[+16], N[+1]	1082.02	2	2163.04	2163.03	0	6.3	226	Specific	56.79	38.26	29.11	2.46	156	>gB with protein S_cleaved TEV	75	160401_SOliver_Arvin_5160_SL09182A.21295.21295.2	controllerType=0 controllerNumber=1 scan=21295	71.4292
26701:2	1	K.VEAFNEDKN[+0.984]PQDM[+15.995]PLIASK.Y		M[+16], N[+1]	1082.02	2	2163.03	2163.03	0	2	226	Specific	57.35	49.46	49.46	3.06	156	>gB with protein S_cleaved TEV	75	160401_SOliver_Arvin_5160_SL09182A.22124.22124.2	controllerType=0 controllerNumber=1 scan=22124	73.644
25425:2	1	K.VEAFN[+0.984]EDKNPQDM[+15.995]PLIASK.Y		M[+16], N[+1]	1082.02	2	2163.04	2163.03	0	6.4	226	Specific	61.1	53.87	3.81	2.83	156	>gB with protein S_cleaved TEV	75	160401_SOliver_Arvin_5160_SL09182A.21247.21247.2	controllerType=0 controllerNumber=1 scan=21247	71.3023
26017:2	1	K.VEAFNEDKN[+0.984]PQDM[+15.995]PLIASK.Y		M[+16], N[+1]	1082.02	2	2163.04	2163.03	0	4.1	226	Specific	61.67	61.67	8.93	3.45	156	>gB with protein S_cleaved TEV	75	160401_SOliver_Arvin_5160_SL09182A.21651.21651.2	controllerType=0 controllerNumber=1 scan=21651	72.3894
26505:2	1	K.VEAFNEDKN[+0.984]PQDM[+15.995]PLIASK.Y		M[+16], N[+1]	1082.02	2	2163.03	2163.03	0	2.5	226	Specific	63.04	63.04	25.36	3.38	156	>gB with protein S_cleaved TEV	75	160401_SOliver_Arvin_5160_SL09182A.21994.21994.2	controllerType=0 controllerNumber=1 scan=21994	73.2982
26124:2	1	K.VEAFNEDKN[+0.984]PQDM[+15.995]PLIASK.Y		M[+16], N[+1]	1082.02	2	2163.04	2163.03	0	4.2	226	Specific	65.08	38.59	4.79	2.84	156	>gB with protein S_cleaved TEV	75	160401_SOliver_Arvin_5160_SL09182A.21727.21727.2	controllerType=0 controllerNumber=1 scan=21727	72.5928
26261:2	1	K.VEAFNEDKN[+0.984]PQDM[+15.995]PLIASK.Y		M[+16], N[+1]	1082.02	2	2163.03	2163.03	0	2.8	226	Specific	66.1	55.69	29.19	2.84	156	>gB with protein S_cleaved TEV	75	160401_SOliver_Arvin_5160_SL09182A.21822.21822.2	controllerType=0 controllerNumber=1 scan=21822	72.8445
26671:2	1	K.VEAFNEDKN[+0.984]PQDM[+15.995]PLIASK.Y		M[+16], N[+1]	1082.02	2	2163.04	2163.03	0	4.7	226	Specific	69.89	69.89	48.81	3.45	156	>gB with protein S_cleaved TEV	75	160401_SOliver_Arvin_5160_SL09182A.22104.22104.2	controllerType=0 controllerNumber=1 scan=22104	73.5914
32719:3	1	K.VEAFNEDK[+42.011]NPQDM[+15.995]PLIASK.Y		K[+42], M[+16]	735.356	3	2204.05	2204.05	0	0.3	226	Specific	73.82	43.47	43.47	3.31	156	>gB with protein S_cleaved TEV	75	160401_SOliver_Arvin_5160_SL09182A.26322.26322.3	controllerType=0 controllerNumber=1 scan=26322	84.795
34942:3	1	K.VEAFNEDK[+14.016]N[+0.984]PQDMPLIASK.Y		K[+14], N[+1]	721.021	3	2161.05	2161.05	0	0.7	226	Specific	73.93	15.18	15.18	2.56	156	>gB with protein S_cleaved TEV	75	160401_SOliver_Arvin_5160_SL09182A.27855.27855.3	controllerType=0 controllerNumber=1 scan=27855	88.788
35002:3	1	K.VEAFNEDK[+14.016]N[+0.984]PQDMPLIASK.Y		K[+14], N[+1]	721.022	3	2161.05	2161.05	0	1.2	226	Specific	78.09	17.23	17.23	2.56	156	>gB with protein S_cleaved TEV	75	160401_SOliver_Arvin_5160_SL09182A.27893.27893.3	controllerType=0 controllerNumber=1 scan=27893	88.8841
31414:3	1	K.VEAFN[+0.984]EDK[+14.016]NPQDMPLIASK.Y		K[+14], N[+1]	721.02	3	2161.05	2161.05	0	-1.3	226	Specific	78.25	52.34	52.34	2.74	156	>gB with protein S_cleaved TEV	75	160401_SOliver_Arvin_5160_SL09182A.25433.25433.3	controllerType=0 controllerNumber=1 scan=25433	82.5381
34527:3	1	K.VEAFNEDK[+14.016]N[+0.984]PQDMPLIASK.Y		K[+14], N[+1]	721.021	3	2161.05	2161.05	0	0.4	226	Specific	79.52	61.74	48.11	3.12	156	>gB with protein S_cleaved TEV	75	160401_SOliver_Arvin_5160_SL09182A.27573.27573.3	controllerType=0 controllerNumber=1 scan=27573	88.0431
34504:3	1	K.VEAFN[+0.984]EDK[+14.016]NPQDMPLIASK.Y		K[+14], N[+1]	721.023	3	2161.05	2161.05	0	3.2	226	Specific	80.75	46.89	3.51	3.05	156	>gB with protein S_cleaved TEV	75	160401_SOliver_Arvin_5160_SL09182A.27555.27555.3	controllerType=0 controllerNumber=1 scan=27555	87.9975
26299:2	1	K.VEAFNEDKN[+0.984]PQDM[+15.995]PLIASK.Y		M[+16], N[+1]	1082.02	2	2163.03	2163.03	0	2.6	226	Specific	81.09	62.92	39.26	3.69	156	>gB with protein S_cleaved TEV	75	160401_SOliver_Arvin_5160_SL09182A.21850.21850.2	controllerType=0 controllerNumber=1 scan=21850	72.919
25847:2	1	K.VEAFNEDKN[+0.984]PQDM[+15.995]PLIASK.Y		M[+16], N[+1]	1082.02	2	2163.03	2163.03	0	1.3	226	Specific	81.63	81.63	35.35	3.78	156	>gB with protein S_cleaved TEV	75	160401_SOliver_Arvin_5160_SL09182A.21535.21535.2	controllerType=0 controllerNumber=1 scan=21535	72.0847
34627:3	1	K.VEAFN[+0.984]EDK[+14.016]NPQDMPLIASK.Y		K[+14], N[+1]	721.021	3	2161.05	2161.05	0	0.9	226	Specific	88.15	31.42	31.42	2.63	156	>gB with protein S_cleaved TEV	75	160401_SOliver_Arvin_5160_SL09182A.27648.27648.3	controllerType=0 controllerNumber=1 scan=27648	88.2368
31435:3	1	K.VEAFN[+0.984]EDK[+14.016]NPQDMPLIASK.Y		K[+14], N[+1]	721.019	3	2161.04	2161.05	0	-3	226	Specific	89.38	68.36	16.5	2.64	156	>gB with protein S_cleaved TEV	75	160401_SOliver_Arvin_5160_SL09182A.25449.25449.3	controllerType=0 controllerNumber=1 scan=25449	82.5793
34172:3	1	K.VEAFN[+0.984]EDK[+14.016]NPQDMPLIASK.Y		K[+14], N[+1]	721.02	3	2161.05	2161.05	0	-1.4	226	Specific	90.85	76.96	76.96	2.84	156	>gB with protein S_cleaved TEV	75	160401_SOliver_Arvin_5160_SL09182A.27317.27317.3	controllerType=0 controllerNumber=1 scan=27317	87.3821
31107:3	1	K.VEAFNEDK[+14.016]NPQDM[+15.995]PLIASK.Y		K[+14], M[+16]	726.02	3	2176.05	2176.06	0	-5.5	226	Specific	92.12	73.63	73.63	2.63	156	>gB with protein S_cleaved TEV	75	160401_SOliver_Arvin_5160_SL09182A.25228.25228.3	controllerType=0 controllerNumber=1 scan=25228	81.9862
28488:3	1	K.VEAFNEDK[+14.016]NPQDM[+15.995]PLIASK.Y		K[+14], M[+16]	726.019	3	2176.04	2176.06	0	-7.5	226	Specific	93.15	93.15	93.15	2.63	156	>gB with protein S_cleaved TEV	75	160401_SOliver_Arvin_5160_SL09182A.23370.23370.3	controllerType=0 controllerNumber=1 scan=23370	77.0021
38281:3	1	K.VEAFNEDKN[+0.984]PQDM[+15.995]PLIASK.Y		M[+16], N[+1]	721.684	3	2163.04	2163.03	0	4.9	226	Specific	93.17	15.34	15.34	2.63	156	>gB with protein S_cleaved TEV	75	160401_SOliver_Arvin_5160_SL09182A.30175.30175.3	controllerType=0 controllerNumber=1 scan=30175	94.6429
26609:2	1	K.VEAFN[+0.984]EDKNPQDM[+15.995]PLIASK.Y		M[+16], N[+1]	1082.02	2	2163.04	2163.03	0	6.3	226	Specific	96.5	96.5	4.61	3.08	156	>gB with protein S_cleaved TEV	75	160401_SOliver_Arvin_5160_SL09182A.22063.22063.2	controllerType=0 controllerNumber=1 scan=22063	73.481
33020:3	1	K.VEAFN[+0.984]EDK[+14.016]NPQDMPLIASK.Y		K[+14], N[+1]	721.019	3	2161.04	2161.05	0	-2.9	226	Specific	98.35	70.87	35.98	2.83	156	>gB with protein S_cleaved TEV	75	160401_SOliver_Arvin_5160_SL09182A.26526.26526.3	controllerType=0 controllerNumber=1 scan=26526	85.3337
29437:3	1	K.VEAFNEDK[+14.016]NPQDM[+15.995]PLIASK.Y		K[+14], M[+16]	726.024	3	2176.06	2176.06	0	-0.4	226	Specific	102.09	86.23	86.23	3.34	156	>gB with protein S_cleaved TEV	75	160401_SOliver_Arvin_5160_SL09182A.24070.24070.3	controllerType=0 controllerNumber=1 scan=24070	78.8968
33492:3	1	K.VEAFN[+0.984]EDK[+14.016]NPQDMPLIASK.Y		K[+14], N[+1]	721.022	3	2161.05	2161.05	0	1.5	226	Specific	105.65	41.75	41.75	3.31	156	>gB with protein S_cleaved TEV	75	160401_SOliver_Arvin_5160_SL09182A.26849.26849.3	controllerType=0 controllerNumber=1 scan=26849	86.158
26483:2	1	K.VEAFNEDKN[+0.984]PQDM[+15.995]PLIASK.Y		M[+16], N[+1]	1082.02	2	2163.04	2163.03	0	4	226	Specific	116.31	71.28	6.72	3.45	156	>gB with protein S_cleaved TEV	75	160401_SOliver_Arvin_5160_SL09182A.21976.21976.2	controllerType=0 controllerNumber=1 scan=21976	73.2514
27040:3	1	K.VEAFNEDK[+14.016]NPQDM[+15.995]PLIASK.Y		K[+14], M[+16]	726.026	3	2176.06	2176.06	0	2.2	226	Specific	116.31	94.84	94.84	4.09	156	>gB with protein S_cleaved TEV	75	160401_SOliver_Arvin_5160_SL09182A.22361.22361.3	controllerType=0 controllerNumber=1 scan=22361	74.2829
26513:3	1	K.VEAFNEDK[+14.016]NPQDM[+15.995]PLIASK.Y		K[+14], M[+16]	726.025	3	2176.06	2176.06	0	0.3	226	Specific	121.67	112.2	112.2	3.76	156	>gB with protein S_cleaved TEV	75	160401_SOliver_Arvin_5160_SL09182A.21999.21999.3	controllerType=0 controllerNumber=1 scan=21999	73.3101
29598:3	1	K.VEAFNEDK[+14.016]NPQDM[+15.995]PLIASK.Y		K[+14], M[+16]	726.02	3	2176.05	2176.06	0	-6.3	226	Specific	129.73	129.73	129.73	2.93	156	>gB with protein S_cleaved TEV	75	160401_SOliver_Arvin_5160_SL09182A.24182.24182.3	controllerType=0 controllerNumber=1 scan=24182	79.1988
33458:3	1	K.VEAFN[+0.984]EDK[+14.016]NPQDMPLIASK.Y		K[+14], N[+1]	721.021	3	2161.05	2161.05	0	0.4	226	Specific	133.32	120.41	19.06	4.07	156	>gB with protein S_cleaved TEV	75	160401_SOliver_Arvin_5160_SL09182A.26828.26828.3	controllerType=0 controllerNumber=1 scan=26828	86.1065
33067:3	1	K.VEAFNEDK[+14.016]N[+0.984]PQDMPLIASK.Y		K[+14], N[+1]	721.02	3	2161.05	2161.05	0	-1.3	226	Specific	141.2	33.35	33.35	2.63	156	>gB with protein S_cleaved TEV	75	160401_SOliver_Arvin_5160_SL09182A.26560.26560.3	controllerType=0 controllerNumber=1 scan=26560	85.4218
32505:3	1	K.VEAFN[+0.984]EDK[+14.016]NPQDMPLIASK.Y		K[+14], N[+1]	721.019	3	2161.04	2161.05	0	-3.3	226	Specific	142.7	142.7	18.1	3.27	156	>gB with protein S_cleaved TEV	75	160401_SOliver_Arvin_5160_SL09182A.26175.26175.3	controllerType=0 controllerNumber=1 scan=26175	84.4172
26583:2	1	K.VEAFNEDKN[+0.984]PQDM[+15.995]PLIASK.Y		M[+16], N[+1]	1082.02	2	2163.03	2163.03	0	2.3	226	Specific	147.07	134.34	23.05	4.2	156	>gB with protein S_cleaved TEV	75	160401_SOliver_Arvin_5160_SL09182A.22046.22046.2	controllerType=0 controllerNumber=1 scan=22046	73.4367
29374:3	1	K.VEAFNEDK[+14.016]NPQDM[+15.995]PLIASK.Y		K[+14], M[+16]	726.027	3	2176.06	2176.06	0	2.7	226	Specific	148.54	140.36	139.54	4.38	156	>gB with protein S_cleaved TEV	75	160401_SOliver_Arvin_5160_SL09182A.24022.24022.3	controllerType=0 controllerNumber=1 scan=24022	78.7681
28531:3	1	K.VEAFNEDK[+14.016]NPQDM[+15.995]PLIASK.Y		K[+14], M[+16]	726.021	3	2176.05	2176.06	0	-4.3	226	Specific	150.74	150.74	150.74	3.39	156	>gB with protein S_cleaved TEV	75	160401_SOliver_Arvin_5160_SL09182A.23402.23402.3	controllerType=0 controllerNumber=1 scan=23402	77.0884
26368:2	1	K.VEAFNEDKN[+0.984]PQDM[+15.995]PLIASK.Y		M[+16], N[+1]	1082.02	2	2163.03	2163.03	0	3.2	226	Specific	152.09	124.97	53.2	4.2	156	>gB with protein S_cleaved TEV	75	160401_SOliver_Arvin_5160_SL09182A.21896.21896.2	controllerType=0 controllerNumber=1 scan=21896	73.0396
25873:2	1	K.VEAFNEDKN[+0.984]PQDM[+15.995]PLIASK.Y		M[+16], N[+1]	1082.02	2	2163.03	2163.03	0	2.5	226	Specific	153.39	153.39	10.95	4.55	156	>gB with protein S_cleaved TEV	75	160401_SOliver_Arvin_5160_SL09182A.21550.21550.2	controllerType=0 controllerNumber=1 scan=21550	72.1238
26344:2	1	K.VEAFNEDKN[+0.984]PQDM[+15.995]PLIASK.Y		M[+16], N[+1]	1082.02	2	2163.03	2163.03	0	3.4	226	Specific	157.75	146.06	25.6	4.06	156	>gB with protein S_cleaved TEV	75	160401_SOliver_Arvin_5160_SL09182A.21879.21879.2	controllerType=0 controllerNumber=1 scan=21879	72.9957
34461:3	1	K.VEAFN[+0.984]EDK[+14.016]NPQDMPLIASK.Y		K[+14], N[+1]	721.021	3	2161.05	2161.05	0	0.4	226	Specific	171.51	107.6	81.84	4.09	156	>gB with protein S_cleaved TEV	75	160401_SOliver_Arvin_5160_SL09182A.27522.27522.3	controllerType=0 controllerNumber=1 scan=27522	87.9144
28110:3	1	K.VEAFNEDKN[+0.984]PQDM[+15.995]PLIASK.Y		M[+16], N[+1]	721.686	3	2163.04	2163.03	0	7.7	226	Specific	172.04	172.04	55.79	3.45	156	>gB with protein S_cleaved TEV	75	160401_SOliver_Arvin_5160_SL09182A.23101.23101.3	controllerType=0 controllerNumber=1 scan=23101	76.2779
41081:3	1	K.VEAFNEDKN[+0.984]PQDM[+15.995]PLIASK.Y		M[+16], N[+1]	721.689	3	2163.05	2163.03	0	11	226	Specific	181.17	94.01	34.82	3.42	156	>gB with protein S_cleaved TEV	75	160401_SOliver_Arvin_5160_SL09182A.32111.32111.3	controllerType=0 controllerNumber=1 scan=32111	99.8432
27458:3	1	K.VEAFN[+0.984]EDKNPQDM[+15.995]PLIASK.Y		M[+16], N[+1]	721.682	3	2163.03	2163.03	0	2.3	226	Specific	194.06	142.19	12.65	4.38	156	>gB with protein S_cleaved TEV	75	160401_SOliver_Arvin_5160_SL09182A.22656.22656.3	controllerType=0 controllerNumber=1 scan=22656	75.0747
27411:3	1	K.VEAFN[+0.984]EDKNPQDM[+15.995]PLIASK.Y		M[+16], N[+1]	721.681	3	2163.03	2163.03	0	0.2	226	Specific	194.41	183.72	74.73	3.84	156	>gB with protein S_cleaved TEV	75	160401_SOliver_Arvin_5160_SL09182A.22624.22624.3	controllerType=0 controllerNumber=1 scan=22624	74.989
26618:3	1	K.VEAFNEDKN[+0.984]PQDM[+15.995]PLIASK.Y		M[+16], N[+1]	721.683	3	2163.03	2163.03	0	2.9	226	Specific	211.89	211.89	54.3	4.65	156	>gB with protein S_cleaved TEV	75	160401_SOliver_Arvin_5160_SL09182A.22070.22070.3	controllerType=0 controllerNumber=1 scan=22070	73.5025
28620:3	1	K.VEAFNEDK[+14.016]NPQDM[+15.995]PLIASK.Y		K[+14], M[+16]	726.026	3	2176.06	2176.06	0	2.4	226	Specific	217.7	217.7	217.7	5.09	156	>gB with protein S_cleaved TEV	75	160401_SOliver_Arvin_5160_SL09182A.23466.23466.3	controllerType=0 controllerNumber=1 scan=23466	77.2567
25129:3	1	K.VEAFNEDK[+14.016]NPQDM[+15.995]PLIASK.Y		K[+14], M[+16]	726.025	3	2176.06	2176.06	0	0.8	226	Specific	231.79	229.39	199.29	5.62	156	>gB with protein S_cleaved TEV	75	160401_SOliver_Arvin_5160_SL09182A.21039.21039.3	controllerType=0 controllerNumber=1 scan=21039	70.7503
27175:3	1	K.VEAFNEDKN[+0.984]PQDM[+15.995]PLIASK.Y		M[+16], N[+1]	721.682	3	2163.03	2163.03	0	1.4	226	Specific	237.56	237.56	96.11	6.19	156	>gB with protein S_cleaved TEV	75	160401_SOliver_Arvin_5160_SL09182A.22455.22455.3	controllerType=0 controllerNumber=1 scan=22455	74.5354
29124:3	1	K.VEAFNEDK[+14.016]NPQDM[+15.995]PLIASK.Y		K[+14], M[+16]	726.027	3	2176.07	2176.06	0	3.1	226	Specific	237.85	225.76	225.76	6.44	156	>gB with protein S_cleaved TEV	75	160401_SOliver_Arvin_5160_SL09182A.23849.23849.3	controllerType=0 controllerNumber=1 scan=23849	78.2911
27230:3	1	K.VEAFNEDKN[+0.984]PQDM[+15.995]PLIASK.Y		M[+16], N[+1]	721.682	3	2163.03	2163.03	0	1.3	226	Specific	240.38	240.38	114.92	6.67	156	>gB with protein S_cleaved TEV	75	160401_SOliver_Arvin_5160_SL09182A.22496.22496.3	controllerType=0 controllerNumber=1 scan=22496	74.6475
26065:3	1	K.VEAFNEDKN[+0.984]PQDM[+15.995]PLIASK.Y		M[+16], N[+1]	721.683	3	2163.03	2163.03	0	3.1	226	Specific	250.59	193.65	31.07	6.57	156	>gB with protein S_cleaved TEV	75	160401_SOliver_Arvin_5160_SL09182A.21686.21686.3	controllerType=0 controllerNumber=1 scan=21686	72.4866
26212:2	1	K.VEAFNEDKN[+0.984]PQDM[+15.995]PLIASK.Y		M[+16], N[+1]	1082.02	2	2163.04	2163.03	0	4.1	226	Specific	251	174.77	30.71	5.94	156	>gB with protein S_cleaved TEV	75	160401_SOliver_Arvin_5160_SL09182A.21787.21787.2	controllerType=0 controllerNumber=1 scan=21787	72.7524
27324:3	1	K.VEAFNEDKN[+0.984]PQDM[+15.995]PLIASK.Y		M[+16], N[+1]	721.682	3	2163.03	2163.03	0	1.4	226	Specific	304.01	242.46	80.58	7.52	156	>gB with protein S_cleaved TEV	75	160401_SOliver_Arvin_5160_SL09182A.22560.22560.3	controllerType=0 controllerNumber=1 scan=22560	74.8187
25510:3	1	K.VEAFNEDKN[+0.984]PQDM[+15.995]PLIASK.Y		M[+16], N[+1]	721.684	3	2163.04	2163.03	0	4.3	226	Specific	387.08	387.08	133.28	7.76	156	>gB with protein S_cleaved TEV	75	160401_SOliver_Arvin_5160_SL09182A.21307.21307.3	controllerType=0 controllerNumber=1 scan=21307	71.4619
30681:4	1	K.VEAFNEDKNPQDM[+15.995]PLIASKYNSVGSK.A		M[+16]	725.108	4	2897.41	2897.4	0	4.2	226	Specific	43.04	2.89	2.89	1.07	156	>gB with protein S_cleaved TEV	75	160401_SOliver_Arvin_5160_SL09182A.24939.24939.3	controllerType=0 controllerNumber=1 scan=24939	81.2173
19354:2	1	K.NPQDMPLIASK.Y			607.317	2	1213.63	1213.62	0	1.9	234	Specific	174.42	45.44	45.44	3.13	156	>gB with protein S_cleaved TEV	75	160401_SOliver_Arvin_5160_SL09182A.16951.16951.2	controllerType=0 controllerNumber=1 scan=16951	60.0013
20062:2	1	K.NPQDMPLIASK.Y			607.318	2	1213.63	1213.62	0	3.1	234	Specific	182.55	39.25	39.25	2.79	156	>gB with protein S_cleaved TEV	75	160401_SOliver_Arvin_5160_SL09182A.17468.17468.2	controllerType=0 controllerNumber=1 scan=17468	61.4105
19486:2	1	K.NPQDMPLIASK.Y			607.317	2	1213.63	1213.62	0	2.7	234	Specific	213.62	118.49	118.49	4.09	156	>gB with protein S_cleaved TEV	75	160401_SOliver_Arvin_5160_SL09182A.17048.17048.2	controllerType=0 controllerNumber=1 scan=17048	60.2629
19992:2	1	K.NPQDMPLIASK.Y			607.317	2	1213.63	1213.62	0	1.3	234	Specific	216.31	79.8	79.8	3.76	156	>gB with protein S_cleaved TEV	75	160401_SOliver_Arvin_5160_SL09182A.17420.17420.2	controllerType=0 controllerNumber=1 scan=17420	61.2833
19935:2	1	K.NPQDMPLIASK.Y			607.318	2	1213.63	1213.62	0	3.4	234	Specific	231.53	71.12	71.12	3.79	156	>gB with protein S_cleaved TEV	75	160401_SOliver_Arvin_5160_SL09182A.17380.17380.2	controllerType=0 controllerNumber=1 scan=17380	61.1672
19858:2	1	K.NPQDMPLIASK.Y			607.317	2	1213.63	1213.62	0	1.9	234	Specific	313.44	166.09	166.09	6.72	156	>gB with protein S_cleaved TEV	75	160401_SOliver_Arvin_5160_SL09182A.17325.17325.2	controllerType=0 controllerNumber=1 scan=17325	61.0057
19588:2	1	K.NPQDMPLIASK.Y			607.317	2	1213.63	1213.62	0	1.9	234	Specific	327.34	186.36	186.36	6.89	156	>gB with protein S_cleaved TEV	75	160401_SOliver_Arvin_5160_SL09182A.17121.17121.2	controllerType=0 controllerNumber=1 scan=17121	60.4587
19848:2	1	K.NPQDMPLIASK.Y			607.318	2	1213.63	1213.62	0	2.8	234	Specific	336.94	145.78	145.78	6.85	156	>gB with protein S_cleaved TEV	75	160401_SOliver_Arvin_5160_SL09182A.17318.17318.2	controllerType=0 controllerNumber=1 scan=17318	60.9846
09474:2	1	K.NPQDM[+15.995]PLIASK.Y		M[+16]	615.314	2	1229.62	1229.62	0	1	234	Specific	117.09	12.14	12.14	2.15	156	>gB with protein S_cleaved TEV	75	160401_SOliver_Arvin_5160_SL09182A.9511.9511.2	controllerType=0 controllerNumber=1 scan=9511	39.6166
09445:2	1	K.NPQDM[+15.995]PLIASK.Y		M[+16]	615.314	2	1229.62	1229.62	0	1.1	234	Specific	148.43	25.46	25.46	2.63	156	>gB with protein S_cleaved TEV	75	160401_SOliver_Arvin_5160_SL09182A.9489.9489.2	controllerType=0 controllerNumber=1 scan=9489	39.5623
09422:2	1	K.NPQDM[+15.995]PLIASK.Y		M[+16]	615.314	2	1229.62	1229.62	0	1.8	234	Specific	263.35	104.93	104.93	5.98	156	>gB with protein S_cleaved TEV	75	160401_SOliver_Arvin_5160_SL09182A.9473.9473.2	controllerType=0 controllerNumber=1 scan=9473	39.5217
09102:2	1	K.NPQDM[+15.995]PLIASK.Y		M[+16]	615.315	2	1229.62	1229.62	0	2.7	234	Specific	298.35	123.16	123.16	6.69	156	>gB with protein S_cleaved TEV	75	160401_SOliver_Arvin_5160_SL09182A.9223.9223.2	controllerType=0 controllerNumber=1 scan=9223	38.8748
08601:2	1	K.NPQDM[+15.995]PLIASK.Y		M[+16]	615.315	2	1229.62	1229.62	0	2.5	234	Specific	339.61	86.11	86.11	6.8	156	>gB with protein S_cleaved TEV	75	160401_SOliver_Arvin_5160_SL09182A.8849.8849.2	controllerType=0 controllerNumber=1 scan=8849	37.8559
10711:2	1	K.N[+0.984]PQDM[+15.995]PLIASK.Y		M[+16], N[+1]	615.808	2	1230.61	1230.6	0	3.5	234	Specific	127.42	11.58	11.58	2.12	156	>gB with protein S_cleaved TEV	75	160401_SOliver_Arvin_5160_SL09182A.10435.10435.2	controllerType=0 controllerNumber=1 scan=10435	42.2927
10672:2	1	K.N[+0.984]PQDM[+15.995]PLIASK.Y		M[+16], N[+1]	615.806	2	1230.6	1230.6	0	1	234	Specific	128.25	6.66	6.66	2.03	156	>gB with protein S_cleaved TEV	75	160401_SOliver_Arvin_5160_SL09182A.10400.10400.2	controllerType=0 controllerNumber=1 scan=10400	42.1628
10658:2	1	K.N[+0.984]PQDM[+15.995]PLIASK.Y		M[+16], N[+1]	615.808	2	1230.61	1230.6	0	4.5	234	Specific	154.4	24.95	24.95	2.63	156	>gB with protein S_cleaved TEV	75	160401_SOliver_Arvin_5160_SL09182A.10388.10388.2	controllerType=0 controllerNumber=1 scan=10388	42.1247
28881:3	1	K.AWHTTN[+1540.529]DTYMVAGTPGTYR.T	HexNAc(2)Hex(7)	N[+1541]	1228.17	3	3682.51	3682.5	0	2.7	252	Specific	19.52	19.52	19.52	4.03	156	>gB with protein S_cleaved TEV	75	160401_SOliver_Arvin_5160_SL09182A.23666.23666.3	controllerType=0 controllerNumber=1 scan=23666	77.7864
28935:3	1	K.AWHTTN[+1702.581]DTYMVAGTPGTYR.T	HexNAc(2)Hex(8)	N[+1703]	1282.19	3	3844.57	3844.55	0	4.6	252	Specific	20.96	20.96	20.96	3.68	156	>gB with protein S_cleaved TEV	75	160401_SOliver_Arvin_5160_SL09182A.23708.23708.3	controllerType=0 controllerNumber=1 scan=23708	77.9008
28947:3	1	K.AWHTTN[+1540.529]DTYMVAGTPGTYR.T	HexNAc(2)Hex(7)	N[+1541]	1228.18	3	3682.51	3682.5	0	3.3	252	Specific	21.35	20.59	20.59	3.77	156	>gB with protein S_cleaved TEV	75	160401_SOliver_Arvin_5160_SL09182A.23717.23717.3	controllerType=0 controllerNumber=1 scan=23717	77.9226
28451:3	1	K.AWHTTN[+1702.581]DTYMVAGTPGTYR.T	HexNAc(2)Hex(8)	N[+1703]	1282.19	3	3844.56	3844.55	0	2.2	252	Specific	22.37	22.37	22.37	4.05	156	>gB with protein S_cleaved TEV	75	160401_SOliver_Arvin_5160_SL09182A.23341.23341.3	controllerType=0 controllerNumber=1 scan=23341	76.9232
28804:3	1	K.AWHTTN[+1540.529]DTYMVAGTPGTYR.T	HexNAc(2)Hex(7)	N[+1541]	1228.18	3	3682.51	3682.5	0	3.4	252	Specific	26.93	26.93	26.93	3.68	156	>gB with protein S_cleaved TEV	75	160401_SOliver_Arvin_5160_SL09182A.23606.23606.3	controllerType=0 controllerNumber=1 scan=23606	77.6244
28737:3	1	K.AWHTTN[+1540.529]DTYMVAGTPGTYR.T	HexNAc(2)Hex(7)	N[+1541]	1228.18	3	3682.51	3682.5	0	3.8	252	Specific	27.84	27.84	27.84	3.86	156	>gB with protein S_cleaved TEV	75	160401_SOliver_Arvin_5160_SL09182A.23555.23555.3	controllerType=0 controllerNumber=1 scan=23555	77.4889
28858:3	1	K.AWHTTN[+1702.581]DTYMVAGTPGTYR.T	HexNAc(2)Hex(8)	N[+1703]	1282.19	3	3844.57	3844.55	0	3.7	252	Specific	28.03	25.48	25.48	3.75	156	>gB with protein S_cleaved TEV	75	160401_SOliver_Arvin_5160_SL09182A.23649.23649.3	controllerType=0 controllerNumber=1 scan=23649	77.7419
28640:3	1	K.AWHTTN[+1702.581]DTYMVAGTPGTYR.T	HexNAc(2)Hex(8)	N[+1703]	1282.2	3	3844.57	3844.55	0	5.5	252	Specific	34.94	7.6	7.6	2.48	156	>gB with protein S_cleaved TEV	75	160401_SOliver_Arvin_5160_SL09182A.23483.23483.3	controllerType=0 controllerNumber=1 scan=23483	77.3015
28812:3	1	K.AWHTTN[+1540.529]DTYMVAGTPGTYR.T	HexNAc(2)Hex(7)	N[+1541]	1228.18	3	3682.51	3682.5	0	3.9	252	Specific	59.33	47.78	47.78	4.07	156	>gB with protein S_cleaved TEV	75	160401_SOliver_Arvin_5160_SL09182A.23614.23614.3	controllerType=0 controllerNumber=1 scan=23614	77.6481
28777:3	1	K.AWHTTN[+1540.529]DTYMVAGTPGTYR.T	HexNAc(2)Hex(7)	N[+1541]	1228.18	3	3682.51	3682.5	0	3.2	252	Specific	69.02	23.99	23.99	4.27	156	>gB with protein S_cleaved TEV	75	160401_SOliver_Arvin_5160_SL09182A.23586.23586.3	controllerType=0 controllerNumber=1 scan=23586	77.5723
28566:3	1	K.AWHTTN[+1702.581]DTYMVAGTPGTYR.T	HexNAc(2)Hex(8)	N[+1703]	1282.19	3	3844.56	3844.55	0	3	252	Specific	76.58	56.91	56.91	4.09	156	>gB with protein S_cleaved TEV	75	160401_SOliver_Arvin_5160_SL09182A.23426.23426.3	controllerType=0 controllerNumber=1 scan=23426	77.1491
28711:3	1	K.AWHTTN[+1702.581]DTYMVAGTPGTYR.T	HexNAc(2)Hex(8)	N[+1703]	1282.19	3	3844.57	3844.55	0	4.5	252	Specific	84.91	23.73	23.73	3.68	156	>gB with protein S_cleaved TEV	75	160401_SOliver_Arvin_5160_SL09182A.23536.23536.3	controllerType=0 controllerNumber=1 scan=23536	77.4393
28751:3	1	K.AWHTTN[+1702.581]DTYMVAGTPGTYR.T	HexNAc(2)Hex(8)	N[+1703]	1282.19	3	3844.57	3844.55	0	4.1	252	Specific	88.48	76.72	76.72	4.44	156	>gB with protein S_cleaved TEV	75	160401_SOliver_Arvin_5160_SL09182A.23567.23567.3	controllerType=0 controllerNumber=1 scan=23567	77.5225
28602:3	1	K.AWHTTN[+1702.581]DTYMVAGTPGTYR.T	HexNAc(2)Hex(8)	N[+1703]	1282.19	3	3844.56	3844.55	0	3	252	Specific	91.77	79.16	79.16	4.51	156	>gB with protein S_cleaved TEV	75	160401_SOliver_Arvin_5160_SL09182A.23452.23452.3	controllerType=0 controllerNumber=1 scan=23452	77.2189
28807:3	1	K.AWHTTN[+1702.581]DTYMVAGTPGTYR.T	HexNAc(2)Hex(8)	N[+1703]	1282.2	3	3844.57	3844.55	0	5.5	252	Specific	92.28	90.14	90.14	4.08	156	>gB with protein S_cleaved TEV	75	160401_SOliver_Arvin_5160_SL09182A.23610.23610.3	controllerType=0 controllerNumber=1 scan=23610	77.6388
28502:3	1	K.AWHTTN[+1702.581]DTYMVAGTPGTYR.T	HexNAc(2)Hex(8)	N[+1703]	1282.19	3	3844.56	3844.55	0	1.1	252	Specific	98.58	89.79	89.79	4.83	156	>gB with protein S_cleaved TEV	75	160401_SOliver_Arvin_5160_SL09182A.23379.23379.3	controllerType=0 controllerNumber=1 scan=23379	77.0237
28685:3	1	K.AWHTTN[+1702.581]DTYMVAGTPGTYR.T	HexNAc(2)Hex(8)	N[+1703]	1282.19	3	3844.56	3844.55	0	3.2	252	Specific	107.01	40.63	40.63	4.27	156	>gB with protein S_cleaved TEV	75	160401_SOliver_Arvin_5160_SL09182A.23515.23515.3	controllerType=0 controllerNumber=1 scan=23515	77.386
23473:3	1	K.AWHTTN[+1864.634]DTYM[+15.995]VAGTPGTYR.T	HexNAc(2)Hex(9)	M[+16], N[+1865]	1341.54	3	4022.6	4022.6	0	1	252	Specific	5.67	5.67	5.67	3.64	156	>gB with protein S_cleaved TEV	75	160401_SOliver_Arvin_5160_SL09182A.19902.19902.3	controllerType=0 controllerNumber=1 scan=19902	67.7759
23735:3	1	K.AWHTTN[+1702.581]DTYM[+15.995]VAGTPGTYR.T	HexNAc(2)Hex(8)	M[+16], N[+1703]	1287.53	3	3860.56	3860.55	0	3.5	252	Specific	10.27	7.47	7.47	2.84	156	>gB with protein S_cleaved TEV	75	160401_SOliver_Arvin_5160_SL09182A.20087.20087.3	controllerType=0 controllerNumber=1 scan=20087	68.2532
23076:3	1	K.AWHTTN[+1864.634]DTYM[+15.995]VAGTPGTYR.T	HexNAc(2)Hex(9)	M[+16], N[+1865]	1341.55	3	4022.62	4022.6	0	5.2	252	Specific	14.07	5.35	5.35	2.76	156	>gB with protein S_cleaved TEV	75	160401_SOliver_Arvin_5160_SL09182A.19611.19611.3	controllerType=0 controllerNumber=1 scan=19611	67.0507
27167:3	1	K.AWHTTN[+203.079]DTYM[+15.995]VAGTPGTYR.T	HexNAc(1)	M[+16], N[+203]	787.69	3	2361.06	2361.05	0	4.8	252	Specific	16.04	16.04	16.04	2.11	156	>gB with protein S_cleaved TEV	75	160401_SOliver_Arvin_5160_SL09182A.22449.22449.3	controllerType=0 controllerNumber=1 scan=22449	74.5155
23051:3	1	K.AWHTTN[+1540.529]DTYM[+15.995]VAGTPGTYR.T	HexNAc(2)Hex(7)	M[+16], N[+1541]	1233.51	3	3698.51	3698.49	0	4.7	252	Specific	24.28	5.83	5.83	3.4	156	>gB with protein S_cleaved TEV	75	160401_SOliver_Arvin_5160_SL09182A.19591.19591.3	controllerType=0 controllerNumber=1 scan=19591	67.0021
23233:3	1	K.AWHTTN[+1702.581]DTYM[+15.995]VAGTPGTYR.T	HexNAc(2)Hex(8)	M[+16], N[+1703]	1287.53	3	3860.56	3860.55	0	3.6	252	Specific	28.25	28.25	28.25	3.86	156	>gB with protein S_cleaved TEV	75	160401_SOliver_Arvin_5160_SL09182A.19729.19729.3	controllerType=0 controllerNumber=1 scan=19729	67.346
23085:3	1	K.AWHTTN[+1702.581]DTYM[+15.995]VAGTPGTYR.T	HexNAc(2)Hex(8)	M[+16], N[+1703]	1287.53	3	3860.56	3860.55	0	3.6	252	Specific	32.76	26.74	26.74	3.86	156	>gB with protein S_cleaved TEV	75	160401_SOliver_Arvin_5160_SL09182A.19619.19619.3	controllerType=0 controllerNumber=1 scan=19619	67.0727
23125:3	1	K.AWHTTN[+1702.581]DTYM[+15.995]VAGTPGTYR.T	HexNAc(2)Hex(8)	M[+16], N[+1703]	1287.53	3	3860.56	3860.55	0	4.2	252	Specific	33.04	24.11	24.11	3.86	156	>gB with protein S_cleaved TEV	75	160401_SOliver_Arvin_5160_SL09182A.19649.19649.3	controllerType=0 controllerNumber=1 scan=19649	67.1467
23044:3	1	K.AWHTTN[+1702.581]DTYM[+15.995]VAGTPGTYR.T	HexNAc(2)Hex(8)	M[+16], N[+1703]	1287.53	3	3860.56	3860.55	0	3.8	252	Specific	34.55	34.55	34.55	3.86	156	>gB with protein S_cleaved TEV	75	160401_SOliver_Arvin_5160_SL09182A.19585.19585.3	controllerType=0 controllerNumber=1 scan=19585	66.9893
23590:3	1	K.AWHTTN[+1702.581]DTYM[+15.995]VAGTPGTYR.T	HexNAc(2)Hex(8)	M[+16], N[+1703]	1287.53	3	3860.56	3860.55	0	3.7	252	Specific	39.96	21.91	21.91	3.68	156	>gB with protein S_cleaved TEV	75	160401_SOliver_Arvin_5160_SL09182A.19985.19985.3	controllerType=0 controllerNumber=1 scan=19985	67.9898
23201:3	1	K.AWHTTN[+1540.529]DTYM[+15.995]VAGTPGTYR.T	HexNAc(2)Hex(7)	M[+16], N[+1541]	1233.51	3	3698.51	3698.49	0	3.6	252	Specific	41.77	41.77	41.77	4.37	156	>gB with protein S_cleaved TEV	75	160401_SOliver_Arvin_5160_SL09182A.19703.19703.3	controllerType=0 controllerNumber=1 scan=19703	67.2798
23546:3	1	K.AWHTTN[+1702.581]DTYM[+15.995]VAGTPGTYR.T	HexNAc(2)Hex(8)	M[+16], N[+1703]	1287.53	3	3860.56	3860.55	0	3.6	252	Specific	43.09	43.09	43.09	3.86	156	>gB with protein S_cleaved TEV	75	160401_SOliver_Arvin_5160_SL09182A.19953.19953.3	controllerType=0 controllerNumber=1 scan=19953	67.9087
23258:3	1	K.AWHTTN[+1540.529]DTYM[+15.995]VAGTPGTYR.T	HexNAc(2)Hex(7)	M[+16], N[+1541]	1233.51	3	3698.51	3698.49	0	3.6	252	Specific	46.26	46.26	46.26	3.86	156	>gB with protein S_cleaved TEV	75	160401_SOliver_Arvin_5160_SL09182A.19748.19748.3	controllerType=0 controllerNumber=1 scan=19748	67.3916
23098:3	1	K.AWHTTN[+1540.529]DTYM[+15.995]VAGTPGTYR.T	HexNAc(2)Hex(7)	M[+16], N[+1541]	1233.51	3	3698.51	3698.49	0	3.5	252	Specific	50.88	19.54	19.54	3.67	156	>gB with protein S_cleaved TEV	75	160401_SOliver_Arvin_5160_SL09182A.19628.19628.3	controllerType=0 controllerNumber=1 scan=19628	67.0918
23421:3	1	K.AWHTTN[+1864.634]DTYM[+15.995]VAGTPGTYR.T	HexNAc(2)Hex(9)	M[+16], N[+1865]	1341.54	3	4022.62	4022.6	0	3.8	252	Specific	55.48	40.53	40.53	4.16	156	>gB with protein S_cleaved TEV	75	160401_SOliver_Arvin_5160_SL09182A.19866.19866.3	controllerType=0 controllerNumber=1 scan=19866	67.6861
27095:3	1	K.AWHTTN[+203.079]DTYM[+15.995]VAGTPGTYR.T	HexNAc(1)	M[+16], N[+203]	787.688	3	2361.05	2361.05	0	2.1	252	Specific	57.28	45.5	45.5	3.41	156	>gB with protein S_cleaved TEV	75	160401_SOliver_Arvin_5160_SL09182A.22398.22398.3	controllerType=0 controllerNumber=1 scan=22398	74.3799
23035:3	1	K.AWHTTN[+1864.634]DTYM[+15.995]VAGTPGTYR.T	HexNAc(2)Hex(9)	M[+16], N[+1865]	1341.55	3	4022.63	4022.6	0	6.7	252	Specific	57.45	0.44	0.44	2.86	156	>gB with protein S_cleaved TEV	75	160401_SOliver_Arvin_5160_SL09182A.19577.19577.3	controllerType=0 controllerNumber=1 scan=19577	66.9664
23886:3	1	K.AWHTTN[+1702.581]DTYM[+15.995]VAGTPGTYR.T	HexNAc(2)Hex(8)	M[+16], N[+1703]	1287.52	3	3860.56	3860.55	0	2.5	252	Specific	63.68	18.59	18.59	3.76	156	>gB with protein S_cleaved TEV	75	160401_SOliver_Arvin_5160_SL09182A.20194.20194.3	controllerType=0 controllerNumber=1 scan=20194	68.5334
23479:3	1	K.AWHTTN[+1540.529]DTYM[+15.995]VAGTPGTYR.T	HexNAc(2)Hex(7)	M[+16], N[+1541]	1233.51	3	3698.51	3698.49	0	3.8	252	Specific	64.78	56.6	56.6	3.86	156	>gB with protein S_cleaved TEV	75	160401_SOliver_Arvin_5160_SL09182A.19908.19908.3	controllerType=0 controllerNumber=1 scan=19908	67.7937
23137:3	1	K.AWHTTN[+1540.529]DTYM[+15.995]VAGTPGTYR.T	HexNAc(2)Hex(7)	M[+16], N[+1541]	1233.51	3	3698.51	3698.49	0	4.5	252	Specific	65.15	29.91	29.91	3.86	156	>gB with protein S_cleaved TEV	75	160401_SOliver_Arvin_5160_SL09182A.19658.19658.3	controllerType=0 controllerNumber=1 scan=19658	67.1664
23568:3	1	K.AWHTTN[+1540.529]DTYM[+15.995]VAGTPGTYR.T	HexNAc(2)Hex(7)	M[+16], N[+1541]	1233.51	3	3698.51	3698.49	0	4.9	252	Specific	65.64	48.43	48.43	4.07	156	>gB with protein S_cleaved TEV	75	160401_SOliver_Arvin_5160_SL09182A.19969.19969.3	controllerType=0 controllerNumber=1 scan=19969	67.9494
23123:3	1	K.AWHTTN[+1864.634]DTYM[+15.995]VAGTPGTYR.T	HexNAc(2)Hex(9)	M[+16], N[+1865]	1341.55	3	4022.62	4022.6	0	5.2	252	Specific	66.06	7.99	7.99	3.37	156	>gB with protein S_cleaved TEV	75	160401_SOliver_Arvin_5160_SL09182A.19646.19646.3	controllerType=0 controllerNumber=1 scan=19646	67.1355
23396:3	1	K.AWHTTN[+1864.634]DTYM[+15.995]VAGTPGTYR.T	HexNAc(2)Hex(9)	M[+16], N[+1865]	1341.55	3	4022.62	4022.6	0	5.3	252	Specific	66.14	24.98	24.98	3.63	156	>gB with protein S_cleaved TEV	75	160401_SOliver_Arvin_5160_SL09182A.19850.19850.3	controllerType=0 controllerNumber=1 scan=19850	67.6453
23774:3	1	K.AWHTTN[+1540.529]DTYM[+15.995]VAGTPGTYR.T	HexNAc(2)Hex(7)	M[+16], N[+1541]	1233.51	3	3698.51	3698.49	0	4.7	252	Specific	71.7	28.51	28.51	3.75	156	>gB with protein S_cleaved TEV	75	160401_SOliver_Arvin_5160_SL09182A.20114.20114.3	controllerType=0 controllerNumber=1 scan=20114	68.3249
23073:3	1	K.AWHTTN[+1540.529]DTYM[+15.995]VAGTPGTYR.T	HexNAc(2)Hex(7)	M[+16], N[+1541]	1233.51	3	3698.5	3698.49	0	2.2	252	Specific	73.78	29.82	29.82	4.34	156	>gB with protein S_cleaved TEV	75	160401_SOliver_Arvin_5160_SL09182A.19609.19609.3	controllerType=0 controllerNumber=1 scan=19609	67.0461
23809:3	1	K.AWHTTN[+1702.581]DTYM[+15.995]VAGTPGTYR.T	HexNAc(2)Hex(8)	M[+16], N[+1703]	1287.53	3	3860.56	3860.55	0	3.7	252	Specific	80.73	80.73	80.73	4.7	156	>gB with protein S_cleaved TEV	75	160401_SOliver_Arvin_5160_SL09182A.20140.20140.3	controllerType=0 controllerNumber=1 scan=20140	68.3957
23379:3	1	K.AWHTTN[+1864.634]DTYM[+15.995]VAGTPGTYR.T	HexNAc(2)Hex(9)	M[+16], N[+1865]	1341.54	3	4022.61	4022.6	0	3.2	252	Specific	81.2	35.34	35.34	4.27	156	>gB with protein S_cleaved TEV	75	160401_SOliver_Arvin_5160_SL09182A.19836.19836.3	controllerType=0 controllerNumber=1 scan=19836	67.609
23683:3	1	K.AWHTTN[+1540.529]DTYM[+15.995]VAGTPGTYR.T	HexNAc(2)Hex(7)	M[+16], N[+1541]	1233.51	3	3698.51	3698.49	0	4.2	252	Specific	81.62	19.77	19.77	3.47	156	>gB with protein S_cleaved TEV	75	160401_SOliver_Arvin_5160_SL09182A.20049.20049.3	controllerType=0 controllerNumber=1 scan=20049	68.1532
23441:3	1	K.AWHTTN[+1864.634]DTYM[+15.995]VAGTPGTYR.T	HexNAc(2)Hex(9)	M[+16], N[+1865]	1341.54	3	4022.61	4022.6	0	3.4	252	Specific	82.46	13.57	13.57	3.74	156	>gB with protein S_cleaved TEV	75	160401_SOliver_Arvin_5160_SL09182A.19880.19880.3	controllerType=0 controllerNumber=1 scan=19880	67.722
23384:3	1	K.AWHTTN[+1540.529]DTYM[+15.995]VAGTPGTYR.T	HexNAc(2)Hex(7)	M[+16], N[+1541]	1233.51	3	3698.51	3698.49	0	3.2	252	Specific	86.14	65.48	65.48	5	156	>gB with protein S_cleaved TEV	75	160401_SOliver_Arvin_5160_SL09182A.19841.19841.3	controllerType=0 controllerNumber=1 scan=19841	67.6249
23144:3	1	K.AWHTTN[+1864.634]DTYM[+15.995]VAGTPGTYR.T	HexNAc(2)Hex(9)	M[+16], N[+1865]	1341.54	3	4022.62	4022.6	0	3.9	252	Specific	99.83	9.88	9.88	3.74	156	>gB with protein S_cleaved TEV	75	160401_SOliver_Arvin_5160_SL09182A.19663.19663.3	controllerType=0 controllerNumber=1 scan=19663	67.1782
23191:3	1	K.AWHTTN[+1864.634]DTYM[+15.995]VAGTPGTYR.T	HexNAc(2)Hex(9)	M[+16], N[+1865]	1341.54	3	4022.62	4022.6	0	4.3	252	Specific	105.2	39.99	39.99	4.15	156	>gB with protein S_cleaved TEV	75	160401_SOliver_Arvin_5160_SL09182A.19695.19695.3	controllerType=0 controllerNumber=1 scan=19695	67.2588
23118:3	1	K.AWHTTN[+1540.529]DTYM[+15.995]VAGTPGTYR.T	HexNAc(2)Hex(7)	M[+16], N[+1541]	1233.51	3	3698.51	3698.49	0	4.1	252	Specific	118.55	80.41	80.41	4.99	156	>gB with protein S_cleaved TEV	75	160401_SOliver_Arvin_5160_SL09182A.19642.19642.3	controllerType=0 controllerNumber=1 scan=19642	67.1264
23324:3	1	K.AWHTTN[+1540.529]DTYM[+15.995]VAGTPGTYR.T	HexNAc(2)Hex(7)	M[+16], N[+1541]	1233.51	3	3698.51	3698.49	0	4.3	252	Specific	118.94	73.74	73.74	4.69	156	>gB with protein S_cleaved TEV	75	160401_SOliver_Arvin_5160_SL09182A.19798.19798.3	controllerType=0 controllerNumber=1 scan=19798	67.5151
42435:2	1	R.TGTSVNC[+71.037]IIEEVEAR.S		C[+71]	846.409	2	1691.81	1691.83	0	-9.8	271	Specific	61.78	61.78	61.78	2.63	156	>gB with protein S_cleaved TEV	75	160401_SOliver_Arvin_5160_SL09182A.33049.33049.3	controllerType=0 controllerNumber=1 scan=33049	102.352
42789:2	1	R.TGTSVNC[+71.037]IIEEVEAR.S		C[+71]	846.42	2	1691.83	1691.83	0	3.8	271	Specific	77.38	21.2	21.2	2.52	156	>gB with protein S_cleaved TEV	75	160401_SOliver_Arvin_5160_SL09182A.33285.33285.3	controllerType=0 controllerNumber=1 scan=33285	102.969
42302:2	1	R.TGTSVNC[+71.037]IIEEVEAR.S		C[+71]	846.408	2	1691.81	1691.83	0	-10.8	271	Specific	103.08	50.13	50.13	2.83	156	>gB with protein S_cleaved TEV	75	160401_SOliver_Arvin_5160_SL09182A.32960.32960.3	controllerType=0 controllerNumber=1 scan=32960	102.116
42355:2	1	R.TGTSVNC[+71.037]IIEEVEAR.S		C[+71]	846.41	2	1691.81	1691.83	0	-8.3	271	Specific	110.17	78.05	78.05	2.78	156	>gB with protein S_cleaved TEV	75	160401_SOliver_Arvin_5160_SL09182A.32997.32997.3	controllerType=0 controllerNumber=1 scan=32997	102.211
42395:2	1	R.TGTSVNC[+71.037]IIEEVEAR.S		C[+71]	846.409	2	1691.81	1691.83	0	-10.1	271	Specific	112.66	60.95	60.95	2.63	156	>gB with protein S_cleaved TEV	75	160401_SOliver_Arvin_5160_SL09182A.33022.33022.3	controllerType=0 controllerNumber=1 scan=33022	102.28
43240:2	1	R.TGTSVNC[+71.037]IIEEVEAR.S		C[+71]	846.423	2	1691.84	1691.83	0	7.1	271	Specific	115.49	79.51	79.51	2.83	156	>gB with protein S_cleaved TEV	75	160401_SOliver_Arvin_5160_SL09182A.33598.33598.3	controllerType=0 controllerNumber=1 scan=33598	103.813
42142:2	1	R.TGTSVNC[+71.037]IIEEVEAR.S		C[+71]	846.419	2	1691.83	1691.83	0	2.4	271	Specific	142.3	86.23	86.23	4.06	156	>gB with protein S_cleaved TEV	75	160401_SOliver_Arvin_5160_SL09182A.32845.32845.2	controllerType=0 controllerNumber=1 scan=32845	101.814
42066:2	1	R.TGTSVNC[+71.037]IIEEVEAR.S		C[+71]	846.418	2	1691.83	1691.83	0	1.4	271	Specific	143.53	42.18	42.18	3.4	156	>gB with protein S_cleaved TEV	75	160401_SOliver_Arvin_5160_SL09182A.32794.32794.2	controllerType=0 controllerNumber=1 scan=32794	101.674
43631:2	1	R.TGTSVNC[+71.037]IIEEVEAR.S		C[+71]	846.42	2	1691.83	1691.83	0	3.2	271	Specific	158.37	72.65	72.65	4.01	156	>gB with protein S_cleaved TEV	75	160401_SOliver_Arvin_5160_SL09182A.33869.33869.2	controllerType=0 controllerNumber=1 scan=33869	104.516
41041:3	1	R.TGTSVNC[+71.037]IIEEVEAR.S		C[+71]	564.614	3	1691.83	1691.83	0	0.7	271	Specific	163.16	18.21	18.21	2.69	156	>gB with protein S_cleaved TEV	75	160401_SOliver_Arvin_5160_SL09182A.32082.32082.3	controllerType=0 controllerNumber=1 scan=32082	99.7632
41428:3	1	R.TGTSVNC[+71.037]IIEEVEAR.S		C[+71]	564.615	3	1691.83	1691.83	0	1.9	271	Specific	166.81	19.22	19.22	2.85	156	>gB with protein S_cleaved TEV	75	160401_SOliver_Arvin_5160_SL09182A.32348.32348.3	controllerType=0 controllerNumber=1 scan=32348	100.473
40316:3	1	R.TGTSVNC[+71.037]IIEEVEAR.S		C[+71]	564.615	3	1691.83	1691.83	0	2.3	271	Specific	172.17	64.42	64.42	3.76	156	>gB with protein S_cleaved TEV	75	160401_SOliver_Arvin_5160_SL09182A.31573.31573.3	controllerType=0 controllerNumber=1 scan=31573	98.2819
42370:2	1	R.TGTSVNC[+71.037]IIEEVEAR.S		C[+71]	846.415	2	1691.82	1691.83	0	-2.2	271	Specific	174.05	86.45	86.45	3.4	156	>gB with protein S_cleaved TEV	75	160401_SOliver_Arvin_5160_SL09182A.33006.33006.3	controllerType=0 controllerNumber=1 scan=33006	102.237
40145:3	1	R.TGTSVNC[+71.037]IIEEVEAR.S		C[+71]	564.614	3	1691.83	1691.83	0	0.9	271	Specific	175.39	86.26	86.26	3.74	156	>gB with protein S_cleaved TEV	75	160401_SOliver_Arvin_5160_SL09182A.31462.31462.3	controllerType=0 controllerNumber=1 scan=31462	97.9789
42429:2	1	R.TGTSVNC[+71.037]IIEEVEAR.S		C[+71]	846.411	2	1691.81	1691.83	0	-7.4	271	Specific	176.75	146.13	146.13	2.87	156	>gB with protein S_cleaved TEV	75	160401_SOliver_Arvin_5160_SL09182A.33045.33045.3	controllerType=0 controllerNumber=1 scan=33045	102.337
42522:2	1	R.TGTSVNC[+71.037]IIEEVEAR.S		C[+71]	846.408	2	1691.81	1691.83	0	-10.9	271	Specific	179.67	144.95	144.95	3.41	156	>gB with protein S_cleaved TEV	75	160401_SOliver_Arvin_5160_SL09182A.33103.33103.3	controllerType=0 controllerNumber=1 scan=33103	102.492
40738:3	1	R.TGTSVNC[+71.037]IIEEVEAR.S		C[+71]	564.615	3	1691.83	1691.83	0	1.5	271	Specific	181.94	55.33	55.33	3.41	156	>gB with protein S_cleaved TEV	75	160401_SOliver_Arvin_5160_SL09182A.31858.31858.3	controllerType=0 controllerNumber=1 scan=31858	99.0915
40895:3	1	R.TGTSVNC[+71.037]IIEEVEAR.S		C[+71]	564.615	3	1691.83	1691.83	0	2.5	271	Specific	185.88	76.46	76.46	3.7	156	>gB with protein S_cleaved TEV	75	160401_SOliver_Arvin_5160_SL09182A.31973.31973.3	controllerType=0 controllerNumber=1 scan=31973	99.4305
43420:2	1	R.TGTSVNC[+71.037]IIEEVEAR.S		C[+71]	846.424	2	1691.84	1691.83	0	7.9	271	Specific	186.61	120.25	120.25	3.45	156	>gB with protein S_cleaved TEV	75	160401_SOliver_Arvin_5160_SL09182A.33725.33725.3	controllerType=0 controllerNumber=1 scan=33725	104.147
40852:2	1	R.TGTSVNC[+71.037]IIEEVEAR.S		C[+71]	846.419	2	1691.83	1691.83	0	2	271	Specific	193.15	167.41	167.41	4.44	156	>gB with protein S_cleaved TEV	75	160401_SOliver_Arvin_5160_SL09182A.31936.31936.2	controllerType=0 controllerNumber=1 scan=31936	99.3153
41837:2	1	R.TGTSVNC[+71.037]IIEEVEAR.S		C[+71]	846.418	2	1691.83	1691.83	0	1.5	271	Specific	194.49	119.84	119.84	3.77	156	>gB with protein S_cleaved TEV	75	160401_SOliver_Arvin_5160_SL09182A.32629.32629.2	controllerType=0 controllerNumber=1 scan=32629	101.222
33672:2	1	R.TGTSVNC[+71.037]IIEEVEAR.S		C[+71]	846.416	2	1691.82	1691.83	0	-1.4	271	Specific	200.61	143.48	143.48	3.76	156	>gB with protein S_cleaved TEV	75	160401_SOliver_Arvin_5160_SL09182A.26975.26975.2	controllerType=0 controllerNumber=1 scan=26975	86.4786
41161:2	1	R.TGTSVNC[+71.037]IIEEVEAR.S		C[+71]	846.417	2	1691.83	1691.83	0	0.4	271	Specific	207.14	132.91	132.91	4.43	156	>gB with protein S_cleaved TEV	75	160401_SOliver_Arvin_5160_SL09182A.32165.32165.2	controllerType=0 controllerNumber=1 scan=32165	99.9969
41698:2	1	R.TGTSVNC[+71.037]IIEEVEAR.S		C[+71]	846.418	2	1691.83	1691.83	0	0.6	271	Specific	209.79	156.9	156.9	4.5	156	>gB with protein S_cleaved TEV	75	160401_SOliver_Arvin_5160_SL09182A.32532.32532.2	controllerType=0 controllerNumber=1 scan=32532	100.963
40102:3	1	R.TGTSVNC[+71.037]IIEEVEAR.S		C[+71]	564.615	3	1691.83	1691.83	0	1.2	271	Specific	214.96	0.95	0.95	3.03	156	>gB with protein S_cleaved TEV	75	160401_SOliver_Arvin_5160_SL09182A.31434.31434.3	controllerType=0 controllerNumber=1 scan=31434	97.9039
46512:2	1	R.TGTSVNC[+71.037]IIEEVEAR.S		C[+71]	846.42	2	1691.83	1691.83	0	3.4	271	Specific	222.19	124.21	124.21	5.43	156	>gB with protein S_cleaved TEV	75	160401_SOliver_Arvin_5160_SL09182A.36547.36547.2	controllerType=0 controllerNumber=1 scan=36547	114.16
41319:2	1	R.TGTSVNC[+71.037]IIEEVEAR.S		C[+71]	846.418	2	1691.83	1691.83	0	0.9	271	Specific	222.32	167.4	167.4	5.75	156	>gB with protein S_cleaved TEV	75	160401_SOliver_Arvin_5160_SL09182A.32268.32268.2	controllerType=0 controllerNumber=1 scan=32268	100.266
41752:2	1	R.TGTSVNC[+71.037]IIEEVEAR.S		C[+71]	846.421	2	1691.83	1691.83	0	4.2	271	Specific	223.54	73.76	73.76	4.71	156	>gB with protein S_cleaved TEV	75	160401_SOliver_Arvin_5160_SL09182A.32573.32573.2	controllerType=0 controllerNumber=1 scan=32573	101.07
41566:2	1	R.TGTSVNC[+71.037]IIEEVEAR.S		C[+71]	846.42	2	1691.83	1691.83	0	3	271	Specific	224.7	127.39	127.39	5.57	156	>gB with protein S_cleaved TEV	75	160401_SOliver_Arvin_5160_SL09182A.32440.32440.2	controllerType=0 controllerNumber=1 scan=32440	100.718
41990:2	1	R.TGTSVNC[+71.037]IIEEVEAR.S		C[+71]	846.42	2	1691.83	1691.83	0	3.9	271	Specific	226.49	146.69	146.69	5.45	156	>gB with protein S_cleaved TEV	75	160401_SOliver_Arvin_5160_SL09182A.32737.32737.2	controllerType=0 controllerNumber=1 scan=32737	101.523
39763:2	1	R.TGTSVNC[+71.037]IIEEVEAR.S		C[+71]	846.419	2	1691.83	1691.83	0	2.6	271	Specific	226.85	172.63	172.63	6.16	156	>gB with protein S_cleaved TEV	75	160401_SOliver_Arvin_5160_SL09182A.31209.31209.2	controllerType=0 controllerNumber=1 scan=31209	97.3124
41885:2	1	R.TGTSVNC[+71.037]IIEEVEAR.S		C[+71]	846.419	2	1691.83	1691.83	0	2	271	Specific	232.59	167.79	167.79	6.16	156	>gB with protein S_cleaved TEV	75	160401_SOliver_Arvin_5160_SL09182A.32665.32665.2	controllerType=0 controllerNumber=1 scan=32665	101.325
41651:2	1	R.TGTSVNC[+71.037]IIEEVEAR.S		C[+71]	846.417	2	1691.83	1691.83	0	-0.4	271	Specific	233.74	153.45	153.45	4.68	156	>gB with protein S_cleaved TEV	75	160401_SOliver_Arvin_5160_SL09182A.32501.32501.2	controllerType=0 controllerNumber=1 scan=32501	100.88
46453:2	1	R.TGTSVNC[+71.037]IIEEVEAR.S		C[+71]	846.419	2	1691.83	1691.83	0	2.4	271	Specific	254.68	175.64	175.64	6.39	156	>gB with protein S_cleaved TEV	75	160401_SOliver_Arvin_5160_SL09182A.36506.36506.2	controllerType=0 controllerNumber=1 scan=36506	114.052
41427:2	1	R.TGTSVNC[+71.037]IIEEVEAR.S		C[+71]	846.419	2	1691.83	1691.83	0	2.4	271	Specific	255.84	121.5	121.5	6.12	156	>gB with protein S_cleaved TEV	75	160401_SOliver_Arvin_5160_SL09182A.32347.32347.2	controllerType=0 controllerNumber=1 scan=32347	100.471
41477:2	1	R.TGTSVNC[+71.037]IIEEVEAR.S		C[+71]	846.417	2	1691.83	1691.83	0	-0.4	271	Specific	256.77	166.31	166.31	4.99	156	>gB with protein S_cleaved TEV	75	160401_SOliver_Arvin_5160_SL09182A.32378.32378.2	controllerType=0 controllerNumber=1 scan=32378	100.553
39805:2	1	R.TGTSVNC[+71.037]IIEEVEAR.S		C[+71]	846.419	2	1691.83	1691.83	0	2.9	271	Specific	260.61	170.39	170.39	6.68	156	>gB with protein S_cleaved TEV	75	160401_SOliver_Arvin_5160_SL09182A.31238.31238.2	controllerType=0 controllerNumber=1 scan=31238	97.3867
39899:3	1	R.TGTSVNC[+71.037]IIEEVEAR.S		C[+71]	564.614	3	1691.83	1691.83	0	1.1	271	Specific	286.46	123.79	123.79	6.11	156	>gB with protein S_cleaved TEV	75	160401_SOliver_Arvin_5160_SL09182A.31303.31303.3	controllerType=0 controllerNumber=1 scan=31303	97.5555
39921:2	1	R.TGTSVNC[+71.037]IIEEVEAR.S		C[+71]	846.42	2	1691.83	1691.83	0	2.9	271	Specific	288.92	194.56	194.56	6.98	156	>gB with protein S_cleaved TEV	75	160401_SOliver_Arvin_5160_SL09182A.31318.31318.2	controllerType=0 controllerNumber=1 scan=31318	97.5953
39307:3	1	R.TGTSVNC[+71.037]IIEEVEAR.S		C[+71]	564.615	3	1691.83	1691.83	0	1.4	271	Specific	293.6	124.46	124.46	5.83	156	>gB with protein S_cleaved TEV	75	160401_SOliver_Arvin_5160_SL09182A.30902.30902.3	controllerType=0 controllerNumber=1 scan=30902	96.5271
40883:2	1	R.TGTSVNC[+71.037]IIEEVEAR.S		C[+71]	846.419	2	1691.83	1691.83	0	2.9	271	Specific	293.95	188.23	188.23	7	156	>gB with protein S_cleaved TEV	75	160401_SOliver_Arvin_5160_SL09182A.31962.31962.2	controllerType=0 controllerNumber=1 scan=31962	99.3951
39356:2	1	R.TGTSVNC[+71.037]IIEEVEAR.S		C[+71]	846.42	2	1691.83	1691.83	0	3.3	271	Specific	297.69	216.19	216.19	7.2	156	>gB with protein S_cleaved TEV	75	160401_SOliver_Arvin_5160_SL09182A.30934.30934.2	controllerType=0 controllerNumber=1 scan=30934	96.6119
41134:2	1	R.TGTSVNC[+71.037]IIEEVEAR.S		C[+71]	846.419	2	1691.83	1691.83	0	1.8	271	Specific	298.38	185.23	185.23	6.87	156	>gB with protein S_cleaved TEV	75	160401_SOliver_Arvin_5160_SL09182A.32147.32147.2	controllerType=0 controllerNumber=1 scan=32147	99.9492
41193:2	1	R.TGTSVNC[+71.037]IIEEVEAR.S		C[+71]	846.418	2	1691.83	1691.83	0	1.1	271	Specific	299.48	172.25	172.25	6.81	156	>gB with protein S_cleaved TEV	75	160401_SOliver_Arvin_5160_SL09182A.32185.32185.2	controllerType=0 controllerNumber=1 scan=32185	100.05
46447:2	1	R.TGTSVNC[+71.037]IIEEVEAR.S		C[+71]	846.419	2	1691.83	1691.83	0	2.9	271	Specific	310.83	180.82	180.82	7.05	156	>gB with protein S_cleaved TEV	75	160401_SOliver_Arvin_5160_SL09182A.36500.36500.2	controllerType=0 controllerNumber=1 scan=36500	114.034
39873:2	1	R.TGTSVNC[+71.037]IIEEVEAR.S		C[+71]	846.419	2	1691.83	1691.83	0	2.4	271	Specific	314.52	179.97	179.97	7.13	156	>gB with protein S_cleaved TEV	75	160401_SOliver_Arvin_5160_SL09182A.31286.31286.2	controllerType=0 controllerNumber=1 scan=31286	97.5114
41240:2	1	R.TGTSVNC[+71.037]IIEEVEAR.S		C[+71]	846.419	2	1691.83	1691.83	0	2.7	271	Specific	340.6	214.74	214.74	7.33	156	>gB with protein S_cleaved TEV	75	160401_SOliver_Arvin_5160_SL09182A.32219.32219.2	controllerType=0 controllerNumber=1 scan=32219	100.139
40351:2	1	R.TGTSVNC[+71.037]IIEEVEAR.S		C[+71]	846.419	2	1691.83	1691.83	0	2.8	271	Specific	347.35	250.31	250.31	7.45	156	>gB with protein S_cleaved TEV	75	160401_SOliver_Arvin_5160_SL09182A.31596.31596.2	controllerType=0 controllerNumber=1 scan=31596	98.3481
38793:2	1	R.TGTSVNC[+71.037]IIEEVEAR.S		C[+71]	846.42	2	1691.83	1691.83	0	3	271	Specific	372.43	300.69	300.69	7.17	156	>gB with protein S_cleaved TEV	75	160401_SOliver_Arvin_5160_SL09182A.30534.30534.2	controllerType=0 controllerNumber=1 scan=30534	95.5955
42421:3	1	R.TGTSVNC[+71.037]IIEEVEAR[+14.016].S		C[+71], R[+14]	569.287	3	1705.85	1705.84	0	1.5	271	Specific	108.5	20.77	20.77	2.83	156	>gB with protein S_cleaved TEV	75	160401_SOliver_Arvin_5160_SL09182A.33039.33039.3	controllerType=0 controllerNumber=1 scan=33039	102.323
42557:3	1	R.TGTSVNC[+71.037]IIEEVEAR[+14.016].S		C[+71], R[+14]	569.287	3	1705.85	1705.84	0	1.7	271	Specific	116.24	5.47	5.47	2.6	156	>gB with protein S_cleaved TEV	75	160401_SOliver_Arvin_5160_SL09182A.33125.33125.3	controllerType=0 controllerNumber=1 scan=33125	102.549
42480:2	1	R.TGTSVNC[+71.037]IIEEVEAR[+14.016].S		C[+71], R[+14]	853.428	2	1705.85	1705.84	0	3.4	271	Specific	118.63	70.94	70.94	3.45	156	>gB with protein S_cleaved TEV	75	160401_SOliver_Arvin_5160_SL09182A.33076.33076.2	controllerType=0 controllerNumber=1 scan=33076	102.42
42343:3	1	R.TGTSVNC[+71.037]IIEEVEAR[+14.016].S		C[+71], R[+14]	569.287	3	1705.85	1705.84	0	1.5	271	Specific	120.69	25.11	25.11	2.83	156	>gB with protein S_cleaved TEV	75	160401_SOliver_Arvin_5160_SL09182A.32988.32988.3	controllerType=0 controllerNumber=1 scan=32988	102.19
41017:3	1	R.TGTSVNC[+71.037]IIEEVEAR[+14.016].S		C[+71], R[+14]	569.286	3	1705.84	1705.84	0	1.2	271	Specific	129.68	27.55	27.55	2.86	156	>gB with protein S_cleaved TEV	75	160401_SOliver_Arvin_5160_SL09182A.32066.32066.3	controllerType=0 controllerNumber=1 scan=32066	99.7199
41214:3	1	R.TGTSVNC[+71.037]IIEEVEAR[+14.016].S		C[+71], R[+14]	569.287	3	1705.85	1705.84	0	2.1	271	Specific	130.54	43.68	43.68	3.47	156	>gB with protein S_cleaved TEV	75	160401_SOliver_Arvin_5160_SL09182A.32201.32201.3	controllerType=0 controllerNumber=1 scan=32201	100.092
34124:2	1	R.TGTSVN[+0.984]C[+71.037]IIEEVEAR.S		C[+71], N[+1]	846.911	2	1692.82	1692.81	0	2.4	271	Specific	140.17	68.02	68.02	3.62	156	>gB with protein S_cleaved TEV	75	160401_SOliver_Arvin_5160_SL09182A.27283.27283.2	controllerType=0 controllerNumber=1 scan=27283	87.2955
42059:2	1	R.TGTSVNC[+71.037]IIEEVEAR[+14.016].S		C[+71], R[+14]	853.425	2	1705.84	1705.84	0	0.5	271	Specific	150.42	55.62	55.62	3.68	156	>gB with protein S_cleaved TEV	75	160401_SOliver_Arvin_5160_SL09182A.32789.32789.2	controllerType=0 controllerNumber=1 scan=32789	101.662
40976:3	1	R.TGTSVNC[+71.037]IIEEVEAR[+14.016].S		C[+71], R[+14]	569.287	3	1705.85	1705.84	0	2	271	Specific	163.88	26.46	26.46	3.15	156	>gB with protein S_cleaved TEV	75	160401_SOliver_Arvin_5160_SL09182A.32037.32037.3	controllerType=0 controllerNumber=1 scan=32037	99.6383
42060:3	1	R.TGTSVNC[+71.037]IIEEVEAR[+14.016].S		C[+71], R[+14]	569.286	3	1705.84	1705.84	0	0.9	271	Specific	165.09	12.16	12.16	2.83	156	>gB with protein S_cleaved TEV	75	160401_SOliver_Arvin_5160_SL09182A.32790.32790.3	controllerType=0 controllerNumber=1 scan=32790	101.665
40948:2	1	R.TGTSVNC[+71.037]IIEEVEAR[+14.016].S		C[+71], R[+14]	853.427	2	1705.85	1705.84	0	2.2	271	Specific	165.69	77.34	77.34	3.76	156	>gB with protein S_cleaved TEV	75	160401_SOliver_Arvin_5160_SL09182A.32014.32014.2	controllerType=0 controllerNumber=1 scan=32014	99.5605
41243:3	1	R.TGTSVNC[+71.037]IIEEVEAR[+14.016].S		C[+71], R[+14]	569.287	3	1705.84	1705.84	0	1.4	271	Specific	166.86	53.84	53.84	3.41	156	>gB with protein S_cleaved TEV	75	160401_SOliver_Arvin_5160_SL09182A.32221.32221.3	controllerType=0 controllerNumber=1 scan=32221	100.144
40940:2	1	R.TGTSVNC[+71.037]IIEEVEAR[+14.016].S		C[+71], R[+14]	853.427	2	1705.85	1705.84	0	2.8	271	Specific	169.11	101.17	101.17	4.29	156	>gB with protein S_cleaved TEV	75	160401_SOliver_Arvin_5160_SL09182A.32009.32009.2	controllerType=0 controllerNumber=1 scan=32009	99.5433
41235:2	1	R.TGTSVNC[+71.037]IIEEVEAR[+14.016].S		C[+71], R[+14]	853.428	2	1705.85	1705.84	0	3.8	271	Specific	173.01	62.13	62.13	3.67	156	>gB with protein S_cleaved TEV	75	160401_SOliver_Arvin_5160_SL09182A.32216.32216.2	controllerType=0 controllerNumber=1 scan=32216	100.132
42530:2	1	R.TGTSVNC[+71.037]IIEEVEAR[+14.016].S		C[+71], R[+14]	853.428	2	1705.85	1705.84	0	3.3	271	Specific	176.15	111.37	111.37	4.29	156	>gB with protein S_cleaved TEV	75	160401_SOliver_Arvin_5160_SL09182A.33107.33107.2	controllerType=0 controllerNumber=1 scan=33107	102.501
42507:3	1	R.TGTSVNC[+71.037]IIEEVEAR[+14.016].S		C[+71], R[+14]	569.286	3	1705.84	1705.84	0	1.2	271	Specific	195.96	72.03	72.03	3.71	156	>gB with protein S_cleaved TEV	75	160401_SOliver_Arvin_5160_SL09182A.33093.33093.3	controllerType=0 controllerNumber=1 scan=33093	102.464
41206:2	1	R.TGTSVNC[+71.037]IIEEVEAR[+14.016].S		C[+71], R[+14]	853.428	2	1705.85	1705.84	0	3.1	271	Specific	196.61	53.31	53.31	3.67	156	>gB with protein S_cleaved TEV	75	160401_SOliver_Arvin_5160_SL09182A.32195.32195.2	controllerType=0 controllerNumber=1 scan=32195	100.078
42426:2	1	R.TGTSVNC[+71.037]IIEEVEAR[+14.016].S		C[+71], R[+14]	853.427	2	1705.85	1705.84	0	2	271	Specific	210.16	149.48	149.48	4.8	156	>gB with protein S_cleaved TEV	75	160401_SOliver_Arvin_5160_SL09182A.33042.33042.2	controllerType=0 controllerNumber=1 scan=33042	102.33
42090:2	1	R.TGTSVNC[+71.037]IIEEVEAR[+14.016].S		C[+71], R[+14]	853.427	2	1705.85	1705.84	0	2.5	271	Specific	215.02	143.2	143.2	4.8	156	>gB with protein S_cleaved TEV	75	160401_SOliver_Arvin_5160_SL09182A.32811.32811.2	controllerType=0 controllerNumber=1 scan=32811	101.724
42501:2	1	R.TGTSVNC[+71.037]IIEEVEAR[+14.016].S		C[+71], R[+14]	853.427	2	1705.85	1705.84	0	2.8	271	Specific	229.16	137.29	137.29	6.12	156	>gB with protein S_cleaved TEV	75	160401_SOliver_Arvin_5160_SL09182A.33090.33090.2	controllerType=0 controllerNumber=1 scan=33090	102.457
33720:3	1	R.TGTSVN[+0.984]C[+71.037]IIEEVEAR.S		C[+71], N[+1]	564.942	3	1692.81	1692.81	0	1.2	271	Specific	241.05	80.69	80.69	5.15	156	>gB with protein S_cleaved TEV	75	160401_SOliver_Arvin_5160_SL09182A.27012.27012.3	controllerType=0 controllerNumber=1 scan=27012	86.5781
33964:3	1	R.TGTSVN[+0.984]C[+71.037]IIEEVEAR.S		C[+71], N[+1]	564.943	3	1692.81	1692.81	0	1.6	271	Specific	278.05	151.09	151.09	5.85	156	>gB with protein S_cleaved TEV	75	160401_SOliver_Arvin_5160_SL09182A.27175.27175.3	controllerType=0 controllerNumber=1 scan=27175	87.0039
33673:2	1	R.TGTSVN[+0.984]C[+71.037]IIEEVEAR.S		C[+71], N[+1]	846.912	2	1692.82	1692.81	0	2.9	271	Specific	330.98	175.35	175.35	7.29	156	>gB with protein S_cleaved TEV	75	160401_SOliver_Arvin_5160_SL09182A.26975.26975.2	controllerType=0 controllerNumber=1 scan=26975	86.4786
42338:2	1	R.TGTSVNC[+71.037]IIEEVEAR[+14.016].S		C[+71], R[+14]	853.427	2	1705.85	1705.84	0	2.8	271	Specific	334.13	215.35	215.35	7.41	156	>gB with protein S_cleaved TEV	75	160401_SOliver_Arvin_5160_SL09182A.32984.32984.2	controllerType=0 controllerNumber=1 scan=32984	102.181
40352:2	1	R.TGTSVN[+0.984]C[+71.037]IIEEVEAR.S		C[+71], N[+1]	846.913	2	1692.82	1692.81	0	5.3	271	Specific	359.19	189	189	5.7	156	>gB with protein S_cleaved TEV	75	160401_SOliver_Arvin_5160_SL09182A.31596.31596.2	controllerType=0 controllerNumber=1 scan=31596	98.3481
45497:3	1	R.SIFPYDSFGLSTGDIIYMSPFFGLR.D			944.133	3	2830.38	2830.38	0	1.7	286	Specific	102.46	73.12	73.12	3.73	156	>gB with protein S_cleaved TEV	75	160401_SOliver_Arvin_5160_SL09182A.35218.35218.3	controllerType=0 controllerNumber=1 scan=35218	108.15
45459:3	1	R.SIFPYDSFGLSTGDIIYMSPFFGLR.D			944.133	3	2830.38	2830.38	0	1.2	286	Specific	149.54	96.41	96.41	4.08	156	>gB with protein S_cleaved TEV	75	160401_SOliver_Arvin_5160_SL09182A.35182.35182.3	controllerType=0 controllerNumber=1 scan=35182	108.033
46379:3	1	R.SIFPYDSFGLSTGDIIYMSPFFGLR.D			944.137	3	2830.4	2830.38	0	6	286	Specific	166.65	100.53	100.53	3.45	156	>gB with protein S_cleaved TEV	75	160401_SOliver_Arvin_5160_SL09182A.36453.36453.3	controllerType=0 controllerNumber=1 scan=36453	113.915
45371:3	1	R.SIFPYDSFGLSTGDIIYMSPFFGLR.D			944.133	3	2830.38	2830.38	0	1.2	286	Specific	209.09	180.96	180.96	4.63	156	>gB with protein S_cleaved TEV	75	160401_SOliver_Arvin_5160_SL09182A.35111.35111.3	controllerType=0 controllerNumber=1 scan=35111	107.824
45471:3	1	R.SIFPYDSFGLSTGDIIYMSPFFGLR.D			944.133	3	2830.38	2830.38	0	1.7	286	Specific	239.97	133.25	133.25	5.69	156	>gB with protein S_cleaved TEV	75	160401_SOliver_Arvin_5160_SL09182A.35192.35192.3	controllerType=0 controllerNumber=1 scan=35192	108.065
45517:3	1	R.SIFPYDSFGLSTGDIIYMSPFFGLR.D			944.136	3	2830.39	2830.38	0	5.2	286	Specific	262.06	198.56	198.56	5.25	156	>gB with protein S_cleaved TEV	75	160401_SOliver_Arvin_5160_SL09182A.35235.35235.3	controllerType=0 controllerNumber=1 scan=35235	108.2
45201:2	1	R.SIFPYDSFGLSTGDIIYM[+15.995]SPFFGLR.D		M[+16]	1423.7	2	2846.39	2846.37	0	5.3	286	Specific	107.7	107.7	107.7	4.1	156	>gB with protein S_cleaved TEV	75	160401_SOliver_Arvin_5160_SL09182A.34980.34980.2	controllerType=0 controllerNumber=1 scan=34980	107.442
45702:3	1	R.SIFPYDSFGLSTGDIIYM[+15.995]SPFFGLR.D		M[+16]	949.466	3	2846.38	2846.37	0	3.4	286	Specific	118.55	96.3	96.3	3.77	156	>gB with protein S_cleaved TEV	75	160401_SOliver_Arvin_5160_SL09182A.35381.35381.3	controllerType=0 controllerNumber=1 scan=35381	108.629
45612:3	1	R.SIFPYDSFGLSTGDIIYM[+15.995]SPFFGLR.D		M[+16]	949.467	3	2846.39	2846.37	0	3.9	286	Specific	125.19	89.65	89.65	4.05	156	>gB with protein S_cleaved TEV	75	160401_SOliver_Arvin_5160_SL09182A.35312.35312.3	controllerType=0 controllerNumber=1 scan=35312	108.442
46452:3	1	R.SIFPYDSFGLSTGDIIYM[+15.995]SPFFGLR.D		M[+16]	949.466	3	2846.38	2846.37	0	3	286	Specific	164.78	143.09	143.09	4.47	156	>gB with protein S_cleaved TEV	75	160401_SOliver_Arvin_5160_SL09182A.36505.36505.3	controllerType=0 controllerNumber=1 scan=36505	114.05
45219:2	1	R.SIFPYDSFGLSTGDIIYM[+15.995]SPFFGLR.D		M[+16]	1423.7	2	2846.39	2846.37	0	4.7	286	Specific	170.36	166.07	166.07	4.55	156	>gB with protein S_cleaved TEV	75	160401_SOliver_Arvin_5160_SL09182A.34992.34992.2	controllerType=0 controllerNumber=1 scan=34992	107.473
45478:3	1	R.SIFPYDSFGLSTGDIIYM[+15.995]SPFFGLR.D		M[+16]	949.464	3	2846.38	2846.37	0	1.1	286	Specific	183.32	151.59	151.59	4.33	156	>gB with protein S_cleaved TEV	75	160401_SOliver_Arvin_5160_SL09182A.35198.35198.3	controllerType=0 controllerNumber=1 scan=35198	108.083
45920:3	1	R.SIFPYDSFGLSTGDIIYM[+15.995]SPFFGLR.D		M[+16]	949.467	3	2846.39	2846.37	0	4.6	286	Specific	192.64	192.64	192.64	4.51	156	>gB with protein S_cleaved TEV	75	160401_SOliver_Arvin_5160_SL09182A.35623.35623.3	controllerType=0 controllerNumber=1 scan=35623	109.559
46339:3	1	R.SIFPYDSFGLSTGDIIYM[+15.995]SPFFGLR.D		M[+16]	949.466	3	2846.38	2846.37	0	3.4	286	Specific	208.31	185.6	185.6	4.37	156	>gB with protein S_cleaved TEV	75	160401_SOliver_Arvin_5160_SL09182A.36416.36416.3	controllerType=0 controllerNumber=1 scan=36416	113.801
45093:2	1	R.SIFPYDSFGLSTGDIIYM[+15.995]SPFFGLR.D		M[+16]	1423.7	2	2846.39	2846.37	0	4.6	286	Specific	231.1	231.1	231.1	6.55	156	>gB with protein S_cleaved TEV	75	160401_SOliver_Arvin_5160_SL09182A.34900.34900.2	controllerType=0 controllerNumber=1 scan=34900	107.238
45973:3	1	R.SIFPYDSFGLSTGDIIYM[+15.995]SPFFGLR.D		M[+16]	949.467	3	2846.39	2846.37	0	4.4	286	Specific	246.01	193.13	193.13	6.03	156	>gB with protein S_cleaved TEV	75	160401_SOliver_Arvin_5160_SL09182A.35689.35689.3	controllerType=0 controllerNumber=1 scan=35689	109.848
46508:3	1	R.SIFPYDSFGLSTGDIIYM[+15.995]SPFFGLR.D		M[+16]	949.465	3	2846.38	2846.37	0	2.5	286	Specific	248.37	130.5	130.5	5.92	156	>gB with protein S_cleaved TEV	75	160401_SOliver_Arvin_5160_SL09182A.36545.36545.3	controllerType=0 controllerNumber=1 scan=36545	114.155
45640:3	1	R.SIFPYDSFGLSTGDIIYM[+15.995]SPFFGLR.D		M[+16]	949.467	3	2846.39	2846.37	0	4.6	286	Specific	256.82	246.82	246.82	6.93	156	>gB with protein S_cleaved TEV	75	160401_SOliver_Arvin_5160_SL09182A.35330.35330.3	controllerType=0 controllerNumber=1 scan=35330	108.487
45842:3	1	R.SIFPYDSFGLSTGDIIYM[+15.995]SPFFGLR.D		M[+16]	949.466	3	2846.38	2846.37	0	3.1	286	Specific	256.82	256.82	256.82	7.19	156	>gB with protein S_cleaved TEV	75	160401_SOliver_Arvin_5160_SL09182A.35517.35517.3	controllerType=0 controllerNumber=1 scan=35517	109.093
45025:3	1	R.SIFPYDSFGLSTGDIIYM[+15.995]SPFFGLR.D		M[+16]	949.467	3	2846.39	2846.37	0	4.7	286	Specific	257.5	168.83	168.83	5.83	156	>gB with protein S_cleaved TEV	75	160401_SOliver_Arvin_5160_SL09182A.34844.34844.3	controllerType=0 controllerNumber=1 scan=34844	107.075
45045:3	1	R.SIFPYDSFGLSTGDIIYM[+15.995]SPFFGLR.D		M[+16]	949.466	3	2846.38	2846.37	0	3.5	286	Specific	261.68	203.41	203.41	6.79	156	>gB with protein S_cleaved TEV	75	160401_SOliver_Arvin_5160_SL09182A.34863.34863.3	controllerType=0 controllerNumber=1 scan=34863	107.137
45575:3	1	R.SIFPYDSFGLSTGDIIYM[+15.995]SPFFGLR.D		M[+16]	949.465	3	2846.38	2846.37	0	1.9	286	Specific	265.77	211.05	211.05	7.32	156	>gB with protein S_cleaved TEV	75	160401_SOliver_Arvin_5160_SL09182A.35280.35280.3	controllerType=0 controllerNumber=1 scan=35280	108.332
45915:3	1	R.SIFPYDSFGLSTGDIIYM[+15.995]SPFFGLR.D		M[+16]	949.467	3	2846.39	2846.37	0	4.3	286	Specific	272.76	202.6	202.6	6.79	156	>gB with protein S_cleaved TEV	75	160401_SOliver_Arvin_5160_SL09182A.35617.35617.3	controllerType=0 controllerNumber=1 scan=35617	109.537
45981:3	1	R.SIFPYDSFGLSTGDIIYM[+15.995]SPFFGLR.D		M[+16]	949.467	3	2846.39	2846.37	0	4.5	286	Specific	275.45	198.27	198.27	6.83	156	>gB with protein S_cleaved TEV	75	160401_SOliver_Arvin_5160_SL09182A.35700.35700.3	controllerType=0 controllerNumber=1 scan=35700	109.902
46346:3	1	R.SIFPYDSFGLSTGDIIYM[+15.995]SPFFGLR.D		M[+16]	949.465	3	2846.38	2846.37	0	2.4	286	Specific	285.3	271.5	271.5	7.68	156	>gB with protein S_cleaved TEV	75	160401_SOliver_Arvin_5160_SL09182A.36423.36423.3	controllerType=0 controllerNumber=1 scan=36423	113.826
45676:3	1	R.SIFPYDSFGLSTGDIIYM[+15.995]SPFFGLR.D		M[+16]	949.467	3	2846.39	2846.37	0	4.3	286	Specific	288.87	214.37	214.37	7.33	156	>gB with protein S_cleaved TEV	75	160401_SOliver_Arvin_5160_SL09182A.35358.35358.3	controllerType=0 controllerNumber=1 scan=35358	108.564
45076:3	1	R.SIFPYDSFGLSTGDIIYM[+15.995]SPFFGLR.D		M[+16]	949.466	3	2846.38	2846.37	0	3.6	286	Specific	299.12	295.96	295.96	7.44	156	>gB with protein S_cleaved TEV	75	160401_SOliver_Arvin_5160_SL09182A.34887.34887.3	controllerType=0 controllerNumber=1 scan=34887	107.204
45667:3	1	R.SIFPYDSFGLSTGDIIYM[+15.995]SPFFGLR.D		M[+16]	949.464	3	2846.38	2846.37	0	1.2	286	Specific	304.78	242.48	242.48	7.68	156	>gB with protein S_cleaved TEV	75	160401_SOliver_Arvin_5160_SL09182A.35350.35350.3	controllerType=0 controllerNumber=1 scan=35350	108.541
45983:3	1	R.SIFPYDSFGLSTGDIIYM[+15.995]SPFFGLR.D		M[+16]	949.466	3	2846.38	2846.37	0	2.8	286	Specific	318.49	272.86	272.86	7.9	156	>gB with protein S_cleaved TEV	75	160401_SOliver_Arvin_5160_SL09182A.35703.35703.3	controllerType=0 controllerNumber=1 scan=35703	109.918
45541:3	1	R.SIFPYDSFGLSTGDIIYM[+15.995]SPFFGLR.D		M[+16]	949.466	3	2846.38	2846.37	0	2.8	286	Specific	319.95	274.39	274.39	7.9	156	>gB with protein S_cleaved TEV	75	160401_SOliver_Arvin_5160_SL09182A.35254.35254.3	controllerType=0 controllerNumber=1 scan=35254	108.257
45803:3	1	R.SIFPYDSFGLSTGDIIYM[+15.995]SPFFGLR.D		M[+16]	949.466	3	2846.39	2846.37	0	3.7	286	Specific	320.35	223.65	223.65	7.29	156	>gB with protein S_cleaved TEV	75	160401_SOliver_Arvin_5160_SL09182A.35482.35482.3	controllerType=0 controllerNumber=1 scan=35482	108.981
45490:3	1	R.SIFPYDSFGLSTGDIIYM[+15.995]SPFFGLR.D		M[+16]	949.467	3	2846.39	2846.37	0	3.8	286	Specific	324.21	248.75	248.75	7.67	156	>gB with protein S_cleaved TEV	75	160401_SOliver_Arvin_5160_SL09182A.35213.35213.3	controllerType=0 controllerNumber=1 scan=35213	108.139
45909:3	1	R.SIFPYDSFGLSTGDIIYM[+15.995]SPFFGLR.D		M[+16]	949.463	3	2846.37	2846.37	0	0.1	286	Specific	335.84	175.44	175.44	7.57	156	>gB with protein S_cleaved TEV	75	160401_SOliver_Arvin_5160_SL09182A.35611.35611.3	controllerType=0 controllerNumber=1 scan=35611	109.514
45090:2	1	R.SIFPYDSFGLSTGDIIYM[+15.995]SPFFGLR.D		M[+16]	1423.7	2	2846.39	2846.37	0	4.6	286	Specific	410.47	316.59	316.59	8.05	156	>gB with protein S_cleaved TEV	75	160401_SOliver_Arvin_5160_SL09182A.34896.34896.2	controllerType=0 controllerNumber=1 scan=34896	107.224
45964:3	1	R.SIFPYDSFGLSTGDIIYM[+15.995]SPFFGLR.D		M[+16]	949.466	3	2846.38	2846.37	0	3.6	286	Specific	425.16	323.43	323.43	7.36	156	>gB with protein S_cleaved TEV	75	160401_SOliver_Arvin_5160_SL09182A.35680.35680.3	controllerType=0 controllerNumber=1 scan=35680	109.819
18492:3	1	R.DGAYREHSNYAMDR.F			562.244	3	1684.72	1684.71	0	1.7	311	Specific	32.76	2.59	2.59	0.49	156	>gB with protein S_cleaved TEV	75	160401_SOliver_Arvin_5160_SL09182A.16322.16322.3	controllerType=0 controllerNumber=1 scan=16322	58.2666
21110:3	1	R.DGAYREHSNYAMDR.F			562.244	3	1684.72	1684.71	0	1.8	311	Specific	42.91	21.34	21.34	0.8	156	>gB with protein S_cleaved TEV	75	160401_SOliver_Arvin_5160_SL09182A.18198.18198.3	controllerType=0 controllerNumber=1 scan=18198	63.3127
20809:3	1	R.DGAYREHSNYAMDR.F			562.243	3	1684.71	1684.71	0	0.9	311	Specific	44.97	2.16	2.16	0.38	156	>gB with protein S_cleaved TEV	75	160401_SOliver_Arvin_5160_SL09182A.17985.17985.3	controllerType=0 controllerNumber=1 scan=17985	62.758
19413:3	1	R.DGAYREHSNYAMDR.F			562.243	3	1684.72	1684.71	0	1.3	311	Specific	45.81	7.94	7.94	0.38	156	>gB with protein S_cleaved TEV	75	160401_SOliver_Arvin_5160_SL09182A.16996.16996.3	controllerType=0 controllerNumber=1 scan=16996	60.1214
18466:3	1	R.DGAYREHSNYAMDR.F			562.244	3	1684.72	1684.71	0	2.3	311	Specific	53.4	1.41	1.41	0.49	156	>gB with protein S_cleaved TEV	75	160401_SOliver_Arvin_5160_SL09182A.16302.16302.3	controllerType=0 controllerNumber=1 scan=16302	58.2181
19092:3	1	R.DGAYREHSNYAMDR.F			562.244	3	1684.72	1684.71	0	3.3	311	Specific	59.46	4.14	4.14	1.44	156	>gB with protein S_cleaved TEV	75	160401_SOliver_Arvin_5160_SL09182A.16752.16752.3	controllerType=0 controllerNumber=1 scan=16752	59.4713
18303:3	1	R.DGAYREHSNYAMDR.F			562.244	3	1684.72	1684.71	0	1.6	311	Specific	69.31	22.98	22.98	1.8	156	>gB with protein S_cleaved TEV	75	160401_SOliver_Arvin_5160_SL09182A.16191.16191.3	controllerType=0 controllerNumber=1 scan=16191	57.9364
18280:3	1	R.DGAYREHSNYAMDR.F			562.244	3	1684.72	1684.71	0	2	311	Specific	69.39	11.96	11.96	1.44	156	>gB with protein S_cleaved TEV	75	160401_SOliver_Arvin_5160_SL09182A.16174.16174.2	controllerType=0 controllerNumber=1 scan=16174	57.893
17585:3	1	R.DGAYREHSNYAMDR.F			562.244	3	1684.72	1684.71	0	1.7	311	Specific	69.86	3.94	3.94	1.44	156	>gB with protein S_cleaved TEV	75	160401_SOliver_Arvin_5160_SL09182A.15671.15671.3	controllerType=0 controllerNumber=1 scan=15671	56.5647
20054:3	1	R.DGAYREHSNYAMDR.F			562.243	3	1684.72	1684.71	0	1.2	311	Specific	74.47	3.53	3.53	0.38	156	>gB with protein S_cleaved TEV	75	160401_SOliver_Arvin_5160_SL09182A.17463.17463.3	controllerType=0 controllerNumber=1 scan=17463	61.3992
17306:3	1	R.DGAYREHSNYAMDR.F			562.243	3	1684.71	1684.71	0	0.9	311	Specific	80.95	20.97	20.97	2.12	156	>gB with protein S_cleaved TEV	75	160401_SOliver_Arvin_5160_SL09182A.15435.15435.3	controllerType=0 controllerNumber=1 scan=15435	55.9654
19791:3	1	R.DGAYREHSNYAMDR.F			562.244	3	1684.72	1684.71	0	2	311	Specific	86.47	34.29	34.29	2.1	156	>gB with protein S_cleaved TEV	75	160401_SOliver_Arvin_5160_SL09182A.17278.17278.3	controllerType=0 controllerNumber=1 scan=17278	60.8815
17064:3	1	R.DGAYREHSNYAMDR.F			562.244	3	1684.72	1684.71	0	2.4	311	Specific	95.11	30.62	30.62	2.1	156	>gB with protein S_cleaved TEV	75	160401_SOliver_Arvin_5160_SL09182A.15248.15248.3	controllerType=0 controllerNumber=1 scan=15248	55.4849
18540:3	1	R.DGAYREHSNYAMDR.F			562.244	3	1684.72	1684.71	0	2.8	311	Specific	98.9	14.29	14.29	1.44	156	>gB with protein S_cleaved TEV	75	160401_SOliver_Arvin_5160_SL09182A.16353.16353.3	controllerType=0 controllerNumber=1 scan=16353	58.3464
16869:3	1	R.DGAYREHSNYAMDR.F			562.243	3	1684.72	1684.71	0	1.3	311	Specific	99.93	45.21	45.21	2.15	156	>gB with protein S_cleaved TEV	75	160401_SOliver_Arvin_5160_SL09182A.15104.15104.3	controllerType=0 controllerNumber=1 scan=15104	55.1098
20002:3	1	R.DGAYREHSNYAMDR.F			562.244	3	1684.72	1684.71	0	2.6	311	Specific	101.81	48.59	48.59	2.31	156	>gB with protein S_cleaved TEV	75	160401_SOliver_Arvin_5160_SL09182A.17426.17426.3	controllerType=0 controllerNumber=1 scan=17426	61.2972
16339:3	1	R.DGAYREHSNYAMDR.F			562.244	3	1684.72	1684.71	0	2.4	311	Specific	110.12	41.2	41.2	2.49	156	>gB with protein S_cleaved TEV	75	160401_SOliver_Arvin_5160_SL09182A.14687.14687.3	controllerType=0 controllerNumber=1 scan=14687	53.867
19082:3	1	R.DGAYREHSNYAMDR.F			562.244	3	1684.72	1684.71	0	1.7	311	Specific	119.54	19.64	19.64	1.95	156	>gB with protein S_cleaved TEV	75	160401_SOliver_Arvin_5160_SL09182A.16745.16745.3	controllerType=0 controllerNumber=1 scan=16745	59.4497
17214:3	1	R.DGAYREHSNYAMDR.F			562.244	3	1684.72	1684.71	0	2	311	Specific	121.21	39.46	39.46	2.17	156	>gB with protein S_cleaved TEV	75	160401_SOliver_Arvin_5160_SL09182A.15364.15364.3	controllerType=0 controllerNumber=1 scan=15364	55.7814
20524:3	1	R.DGAYREHSNYAMDR.F			562.244	3	1684.72	1684.71	0	2	311	Specific	130.69	52.75	52.75	2.31	156	>gB with protein S_cleaved TEV	75	160401_SOliver_Arvin_5160_SL09182A.17786.17786.3	controllerType=0 controllerNumber=1 scan=17786	62.2364
17933:3	1	R.DGAYREHSNYAMDR.F			562.244	3	1684.72	1684.71	0	2.1	311	Specific	131.96	48.91	48.91	2.65	156	>gB with protein S_cleaved TEV	75	160401_SOliver_Arvin_5160_SL09182A.15932.15932.3	controllerType=0 controllerNumber=1 scan=15932	57.2468
16934:3	1	R.DGAYREHSNYAMDR.F			562.244	3	1684.72	1684.71	0	2.1	311	Specific	141.05	68.9	68.9	2.83	156	>gB with protein S_cleaved TEV	75	160401_SOliver_Arvin_5160_SL09182A.15153.15153.3	controllerType=0 controllerNumber=1 scan=15153	55.2351
15820:3	1	R.DGAYREHSNYAMDR.F			562.244	3	1684.72	1684.71	0	1.8	311	Specific	154.55	75.07	75.07	2.83	156	>gB with protein S_cleaved TEV	75	160401_SOliver_Arvin_5160_SL09182A.14290.14290.3	controllerType=0 controllerNumber=1 scan=14290	52.7659
15864:3	1	R.DGAYREHSNYAMDR.F			562.244	3	1684.72	1684.71	0	2.4	311	Specific	174.83	81.14	81.14	2.92	156	>gB with protein S_cleaved TEV	75	160401_SOliver_Arvin_5160_SL09182A.14325.14325.3	controllerType=0 controllerNumber=1 scan=14325	52.8601
15694:3	1	R.DGAYREHSNYAMDR.F			562.244	3	1684.72	1684.71	0	2.1	311	Specific	208.13	115.17	115.17	3.12	156	>gB with protein S_cleaved TEV	75	160401_SOliver_Arvin_5160_SL09182A.14197.14197.3	controllerType=0 controllerNumber=1 scan=14197	52.5242
17532:3	1	R.DGAYREHSNYAMDR.F			562.243	3	1684.72	1684.71	0	1.5	311	Specific	208.98	132.06	132.06	3.45	156	>gB with protein S_cleaved TEV	75	160401_SOliver_Arvin_5160_SL09182A.15628.15628.3	controllerType=0 controllerNumber=1 scan=15628	56.455
09757:2	1	R.DGAYREHSNYAM[+15.995]DR.F		M[+16]	850.861	2	1700.72	1700.71	0	4.2	311	Specific	22.66	12.54	12.54	0.55	156	>gB with protein S_cleaved TEV	75	160401_SOliver_Arvin_5160_SL09182A.9718.9718.2	controllerType=0 controllerNumber=1 scan=9718	40.1625
17522:3	1	R.DGAYREHSNYAM[+15.995]DR.F		M[+16]	567.575	3	1700.71	1700.71	0	1.3	311	Specific	26.14	15.31	15.31	0.38	156	>gB with protein S_cleaved TEV	75	160401_SOliver_Arvin_5160_SL09182A.15621.15621.3	controllerType=0 controllerNumber=1 scan=15621	56.435
14553:3	1	R.DGAYREHSNYAM[+15.995]DR.F		M[+16]	567.575	3	1700.71	1700.71	0	2.1	311	Specific	35.24	6.94	6.94	0.49	156	>gB with protein S_cleaved TEV	75	160401_SOliver_Arvin_5160_SL09182A.13333.13333.3	controllerType=0 controllerNumber=1 scan=13333	50.2833
15526:3	1	R.DGAYREHSNYAM[+15.995]DR.F		M[+16]	567.575	3	1700.71	1700.71	0	2.1	311	Specific	41.13	7.34	7.34	0.49	156	>gB with protein S_cleaved TEV	75	160401_SOliver_Arvin_5160_SL09182A.14075.14075.3	controllerType=0 controllerNumber=1 scan=14075	52.2124
16158:3	1	R.DGAYREHSNYAM[+15.995]DR.F		M[+16]	567.575	3	1700.71	1700.71	0	1.9	311	Specific	47.05	7.68	7.68	0.49	156	>gB with protein S_cleaved TEV	75	160401_SOliver_Arvin_5160_SL09182A.14549.14549.3	controllerType=0 controllerNumber=1 scan=14549	53.4983
09550:3	1	R.DGAYREHSNYAM[+15.995]DR.F		M[+16]	567.575	3	1700.71	1700.71	0	2	311	Specific	54.82	39.59	39.59	2.1	156	>gB with protein S_cleaved TEV	75	160401_SOliver_Arvin_5160_SL09182A.9566.9566.3	controllerType=0 controllerNumber=1 scan=9566	39.7607
10921:3	1	R.DGAYREHSNYAM[+15.995]DR.F		M[+16]	567.576	3	1700.71	1700.71	0	2.2	311	Specific	56.49	36.9	36.9	2.1	156	>gB with protein S_cleaved TEV	75	160401_SOliver_Arvin_5160_SL09182A.10606.10606.3	controllerType=0 controllerNumber=1 scan=10606	42.7887
15107:3	1	R.DGAYREHSNYAM[+15.995]DR.F		M[+16]	567.576	3	1700.71	1700.71	0	2.6	311	Specific	59.85	9.94	9.94	1.44	156	>gB with protein S_cleaved TEV	75	160401_SOliver_Arvin_5160_SL09182A.13761.13761.3	controllerType=0 controllerNumber=1 scan=13761	51.4253
16982:3	1	R.DGAYREHSNYAM[+15.995]DR.F		M[+16]	567.576	3	1700.71	1700.71	0	3.3	311	Specific	61.15	10.17	10.17	0.49	156	>gB with protein S_cleaved TEV	75	160401_SOliver_Arvin_5160_SL09182A.15189.15189.3	controllerType=0 controllerNumber=1 scan=15189	55.3332
07598:3	1	R.DGAYREHSNYAM[+15.995]DR.F		M[+16]	567.576	3	1700.71	1700.71	0	2.5	311	Specific	62.11	53.86	53.86	2.49	156	>gB with protein S_cleaved TEV	75	160401_SOliver_Arvin_5160_SL09182A.8126.8126.3	controllerType=0 controllerNumber=1 scan=8126	35.7331
08546:3	1	R.DGAYREHSNYAM[+15.995]DR.F		M[+16]	567.576	3	1700.71	1700.71	0	2.2	311	Specific	64.45	2.08	2.08	1.44	156	>gB with protein S_cleaved TEV	75	160401_SOliver_Arvin_5160_SL09182A.8808.8808.3	controllerType=0 controllerNumber=1 scan=8808	37.7337
15969:3	1	R.DGAYREHSNYAM[+15.995]DR.F		M[+16]	567.576	3	1700.71	1700.71	0	2.3	311	Specific	65.78	1.76	1.76	1.44	156	>gB with protein S_cleaved TEV	75	160401_SOliver_Arvin_5160_SL09182A.14405.14405.3	controllerType=0 controllerNumber=1 scan=14405	53.0888
14987:3	1	R.DGAYREHSNYAM[+15.995]DR.F		M[+16]	567.575	3	1700.71	1700.71	0	2.1	311	Specific	72.7	47.92	47.92	2.31	156	>gB with protein S_cleaved TEV	75	160401_SOliver_Arvin_5160_SL09182A.13668.13668.3	controllerType=0 controllerNumber=1 scan=13668	51.1905
15755:3	1	R.DGAYREHSNYAM[+15.995]DR.F		M[+16]	567.575	3	1700.71	1700.71	0	2	311	Specific	72.98	17.31	17.31	0.49	156	>gB with protein S_cleaved TEV	75	160401_SOliver_Arvin_5160_SL09182A.14242.14242.3	controllerType=0 controllerNumber=1 scan=14242	52.6419
12740:3	1	R.DGAYREHSNYAM[+15.995]DR.F		M[+16]	567.575	3	1700.71	1700.71	0	2.1	311	Specific	74.65	43.95	43.95	2.49	156	>gB with protein S_cleaved TEV	75	160401_SOliver_Arvin_5160_SL09182A.12004.12004.3	controllerType=0 controllerNumber=1 scan=12004	46.846
15653:3	1	R.DGAYREHSNYAM[+15.995]DR.F		M[+16]	567.576	3	1700.71	1700.71	0	2.3	311	Specific	75.38	31.63	31.63	0.8	156	>gB with protein S_cleaved TEV	75	160401_SOliver_Arvin_5160_SL09182A.14168.14168.3	controllerType=0 controllerNumber=1 scan=14168	52.4486
15943:3	1	R.DGAYREHSNYAM[+15.995]DR.F		M[+16]	567.576	3	1700.71	1700.71	0	2.6	311	Specific	78.1	4.45	4.45	0.49	156	>gB with protein S_cleaved TEV	75	160401_SOliver_Arvin_5160_SL09182A.14384.14384.3	controllerType=0 controllerNumber=1 scan=14384	53.031
17091:3	1	R.DGAYREHSNYAM[+15.995]DR.F		M[+16]	567.575	3	1700.71	1700.71	0	1.8	311	Specific	78.74	3.49	3.49	0.49	156	>gB with protein S_cleaved TEV	75	160401_SOliver_Arvin_5160_SL09182A.15268.15268.3	controllerType=0 controllerNumber=1 scan=15268	55.5335
16229:3	1	R.DGAYREHSNYAM[+15.995]DR.F		M[+16]	567.576	3	1700.71	1700.71	0	3.5	311	Specific	80.21	35.72	35.72	1.57	156	>gB with protein S_cleaved TEV	75	160401_SOliver_Arvin_5160_SL09182A.14600.14600.3	controllerType=0 controllerNumber=1 scan=14600	53.6314
13921:3	1	R.DGAYREHSNYAM[+15.995]DR.F		M[+16]	567.576	3	1700.71	1700.71	0	2.2	311	Specific	80.31	14.36	14.36	1.44	156	>gB with protein S_cleaved TEV	75	160401_SOliver_Arvin_5160_SL09182A.12865.12865.3	controllerType=0 controllerNumber=1 scan=12865	49.1093
14029:3	1	R.DGAYREHSNYAM[+15.995]DR.F		M[+16]	567.575	3	1700.71	1700.71	0	1.6	311	Specific	80.52	32.43	32.43	2.12	156	>gB with protein S_cleaved TEV	75	160401_SOliver_Arvin_5160_SL09182A.12941.12941.3	controllerType=0 controllerNumber=1 scan=12941	49.3034
14176:3	1	R.DGAYREHSNYAM[+15.995]DR.F		M[+16]	567.575	3	1700.71	1700.71	0	0.9	311	Specific	80.89	19.5	19.5	0.38	156	>gB with protein S_cleaved TEV	75	160401_SOliver_Arvin_5160_SL09182A.13054.13054.3	controllerType=0 controllerNumber=1 scan=13054	49.5839
07456:3	1	R.DGAYREHSNYAM[+15.995]DR.F		M[+16]	567.576	3	1700.71	1700.71	0	2.7	311	Specific	82.13	37.39	37.39	2.17	156	>gB with protein S_cleaved TEV	75	160401_SOliver_Arvin_5160_SL09182A.8036.8036.3	controllerType=0 controllerNumber=1 scan=8036	35.4905
14895:3	1	R.DGAYREHSNYAM[+15.995]DR.F		M[+16]	567.576	3	1700.71	1700.71	0	3.6	311	Specific	85.8	59.95	59.95	2.12	156	>gB with protein S_cleaved TEV	75	160401_SOliver_Arvin_5160_SL09182A.13598.13598.3	controllerType=0 controllerNumber=1 scan=13598	51.0078
17146:3	1	R.DGAYREHSNYAM[+15.995]DR.F		M[+16]	567.576	3	1700.71	1700.71	0	2.2	311	Specific	87.9	29.66	29.66	2.17	156	>gB with protein S_cleaved TEV	75	160401_SOliver_Arvin_5160_SL09182A.15315.15315.3	controllerType=0 controllerNumber=1 scan=15315	55.6551
07501:3	1	R.DGAYREHSNYAM[+15.995]DR.F		M[+16]	567.575	3	1700.71	1700.71	0	1.8	311	Specific	88.64	33.1	33.1	2.1	156	>gB with protein S_cleaved TEV	75	160401_SOliver_Arvin_5160_SL09182A.8063.8063.3	controllerType=0 controllerNumber=1 scan=8063	35.5609
13030:3	1	R.DGAYREHSNYAM[+15.995]DR.F		M[+16]	567.575	3	1700.71	1700.71	0	1.2	311	Specific	88.7	85.33	85.33	2.56	156	>gB with protein S_cleaved TEV	75	160401_SOliver_Arvin_5160_SL09182A.12221.12221.3	controllerType=0 controllerNumber=1 scan=12221	47.4235
14376:3	1	R.DGAYREHSNYAM[+15.995]DR.F		M[+16]	567.576	3	1700.71	1700.71	0	2.5	311	Specific	88.76	36.88	36.88	2.17	156	>gB with protein S_cleaved TEV	75	160401_SOliver_Arvin_5160_SL09182A.13201.13201.3	controllerType=0 controllerNumber=1 scan=13201	49.9471
13479:3	1	R.DGAYREHSNYAM[+15.995]DR.F		M[+16]	567.575	3	1700.71	1700.71	0	1.8	311	Specific	90.63	2.08	2.08	1.44	156	>gB with protein S_cleaved TEV	75	160401_SOliver_Arvin_5160_SL09182A.12551.12551.3	controllerType=0 controllerNumber=1 scan=12551	48.2816
10506:3	1	R.DGAYREHSNYAM[+15.995]DR.F		M[+16]	567.575	3	1700.71	1700.71	0	2.1	311	Specific	91.01	5.35	5.35	1.95	156	>gB with protein S_cleaved TEV	75	160401_SOliver_Arvin_5160_SL09182A.10272.10272.3	controllerType=0 controllerNumber=1 scan=10272	41.7791
10208:2	1	R.DGAYREHSNYAM[+15.995]DR.F		M[+16]	850.86	2	1700.71	1700.71	0	2.2	311	Specific	92.73	63.7	63.7	2.57	156	>gB with protein S_cleaved TEV	75	160401_SOliver_Arvin_5160_SL09182A.10050.10050.2	controllerType=0 controllerNumber=1 scan=10050	41.1298
14457:3	1	R.DGAYREHSNYAM[+15.995]DR.F		M[+16]	567.575	3	1700.71	1700.71	0	2	311	Specific	93.25	11.4	11.4	1.95	156	>gB with protein S_cleaved TEV	75	160401_SOliver_Arvin_5160_SL09182A.13263.13263.3	controllerType=0 controllerNumber=1 scan=13263	50.1026
11414:3	1	R.DGAYREHSNYAM[+15.995]DR.F		M[+16]	567.575	3	1700.71	1700.71	0	2	311	Specific	98.1	37.99	37.99	2.17	156	>gB with protein S_cleaved TEV	75	160401_SOliver_Arvin_5160_SL09182A.10991.10991.3	controllerType=0 controllerNumber=1 scan=10991	43.7967
07578:3	1	R.DGAYREHSNYAM[+15.995]DR.F		M[+16]	567.575	3	1700.71	1700.71	0	2	311	Specific	99.09	19.37	19.37	1.95	156	>gB with protein S_cleaved TEV	75	160401_SOliver_Arvin_5160_SL09182A.8113.8113.3	controllerType=0 controllerNumber=1 scan=8113	35.6986
07524:3	1	R.DGAYREHSNYAM[+15.995]DR.F		M[+16]	567.575	3	1700.71	1700.71	0	1.7	311	Specific	101.23	25.85	25.85	2.47	156	>gB with protein S_cleaved TEV	75	160401_SOliver_Arvin_5160_SL09182A.8077.8077.3	controllerType=0 controllerNumber=1 scan=8077	35.597
15223:3	1	R.DGAYREHSNYAM[+15.995]DR.F		M[+16]	567.576	3	1700.71	1700.71	0	2.5	311	Specific	101.28	68.53	68.53	2.63	156	>gB with protein S_cleaved TEV	75	160401_SOliver_Arvin_5160_SL09182A.13852.13852.3	controllerType=0 controllerNumber=1 scan=13852	51.6582
14527:3	1	R.DGAYREHSNYAM[+15.995]DR.F		M[+16]	567.575	3	1700.71	1700.71	0	1.2	311	Specific	101.69	50.59	50.59	2.39	156	>gB with protein S_cleaved TEV	75	160401_SOliver_Arvin_5160_SL09182A.13315.13315.3	controllerType=0 controllerNumber=1 scan=13315	50.2386
15070:3	1	R.DGAYREHSNYAM[+15.995]DR.F		M[+16]	567.575	3	1700.71	1700.71	0	2	311	Specific	102.31	41.54	41.54	2.49	156	>gB with protein S_cleaved TEV	75	160401_SOliver_Arvin_5160_SL09182A.13731.13731.3	controllerType=0 controllerNumber=1 scan=13731	51.3498
10025:3	1	R.DGAYREHSNYAM[+15.995]DR.F		M[+16]	567.575	3	1700.71	1700.71	0	2.1	311	Specific	107.74	107.74	107.74	2.82	156	>gB with protein S_cleaved TEV	75	160401_SOliver_Arvin_5160_SL09182A.9920.9920.3	controllerType=0 controllerNumber=1 scan=9920	40.7665
15865:3	1	R.DGAYREHSNYAM[+15.995]DR.F		M[+16]	567.576	3	1700.71	1700.71	0	2.3	311	Specific	113.88	29.9	29.9	2.17	156	>gB with protein S_cleaved TEV	75	160401_SOliver_Arvin_5160_SL09182A.14326.14326.3	controllerType=0 controllerNumber=1 scan=14326	52.8626
14074:3	1	R.DGAYREHSNYAM[+15.995]DR.F		M[+16]	567.575	3	1700.71	1700.71	0	1.4	311	Specific	126	71.6	71.6	2.58	156	>gB with protein S_cleaved TEV	75	160401_SOliver_Arvin_5160_SL09182A.12976.12976.3	controllerType=0 controllerNumber=1 scan=12976	49.3899
13117:3	1	R.DGAYREHSNYAM[+15.995]DR.F		M[+16]	567.575	3	1700.71	1700.71	0	1.6	311	Specific	128.37	59.49	59.49	2.63	156	>gB with protein S_cleaved TEV	75	160401_SOliver_Arvin_5160_SL09182A.12291.12291.3	controllerType=0 controllerNumber=1 scan=12291	47.6086
14281:3	1	R.DGAYREHSNYAM[+15.995]DR.F		M[+16]	567.575	3	1700.71	1700.71	0	1.4	311	Specific	146.55	49.45	49.45	2.63	156	>gB with protein S_cleaved TEV	75	160401_SOliver_Arvin_5160_SL09182A.13132.13132.3	controllerType=0 controllerNumber=1 scan=13132	49.7779
14212:3	1	R.DGAYREHSNYAM[+15.995]DR.F		M[+16]	567.576	3	1700.71	1700.71	0	3.1	311	Specific	175.41	87.7	87.7	3.22	156	>gB with protein S_cleaved TEV	75	160401_SOliver_Arvin_5160_SL09182A.13080.13080.3	controllerType=0 controllerNumber=1 scan=13080	49.6461
02669:2	1	R.EHSNYAMDR.F			561.736	2	1122.46	1122.46	0	1.2	316	Specific	105.68	16.28	16.28	0.48	156	>gB with protein S_cleaved TEV	75	160401_SOliver_Arvin_5160_SL09182A.4082.4082.2	controllerType=0 controllerNumber=1 scan=4082	22.7239
04604:2	1	R.EHSNYAMDR.F			561.736	2	1122.46	1122.46	0	1.6	316	Specific	164.06	8.03	8.03	2.39	156	>gB with protein S_cleaved TEV	75	160401_SOliver_Arvin_5160_SL09182A.5789.5789.2	controllerType=0 controllerNumber=1 scan=5789	28.7789
04305:2	1	R.EHSNYAMDR.F			561.737	2	1122.47	1122.46	0	2.4	316	Specific	190.76	60.52	60.52	2.72	156	>gB with protein S_cleaved TEV	75	160401_SOliver_Arvin_5160_SL09182A.5574.5574.2	controllerType=0 controllerNumber=1 scan=5574	28.1402
04626:2	1	R.EHSNYAMDR.F			561.736	2	1122.46	1122.46	0	1.3	316	Specific	192.85	50.74	50.74	2.63	156	>gB with protein S_cleaved TEV	75	160401_SOliver_Arvin_5160_SL09182A.5804.5804.2	controllerType=0 controllerNumber=1 scan=5804	28.8237
04407:2	1	R.EHSNYAMDR.F			561.736	2	1122.47	1122.46	0	2	316	Specific	196.65	64.7	64.7	3.07	156	>gB with protein S_cleaved TEV	75	160401_SOliver_Arvin_5160_SL09182A.5644.5644.2	controllerType=0 controllerNumber=1 scan=5644	28.3495
05803:2	1	R.EHSNYAMDR.F			561.736	2	1122.47	1122.46	0	1.9	316	Specific	207.98	63.59	63.59	3.07	156	>gB with protein S_cleaved TEV	75	160401_SOliver_Arvin_5160_SL09182A.6771.6771.2	controllerType=0 controllerNumber=1 scan=6771	31.7527
02904:2	1	R.EHSNYAMDR.F			561.737	2	1122.47	1122.46	0	2.9	316	Specific	224.4	87.79	87.79	4.13	156	>gB with protein S_cleaved TEV	75	160401_SOliver_Arvin_5160_SL09182A.4318.4318.2	controllerType=0 controllerNumber=1 scan=4318	23.5312
04360:2	1	R.EHSNYAMDR.F			561.736	2	1122.47	1122.46	0	1.8	316	Specific	240.12	133.01	133.01	4.57	156	>gB with protein S_cleaved TEV	75	160401_SOliver_Arvin_5160_SL09182A.5611.5611.2	controllerType=0 controllerNumber=1 scan=5611	28.2491
04258:2	1	R.EHSNYAMDR.F			561.736	2	1122.47	1122.46	0	1.7	316	Specific	264.43	105.01	105.01	4.29	156	>gB with protein S_cleaved TEV	75	160401_SOliver_Arvin_5160_SL09182A.5535.5535.2	controllerType=0 controllerNumber=1 scan=5535	28.0151
04111:2	1	R.EHSNYAMDR.F			561.737	2	1122.47	1122.46	0	2.9	316	Specific	304.18	126.86	126.86	5.31	156	>gB with protein S_cleaved TEV	75	160401_SOliver_Arvin_5160_SL09182A.5403.5403.2	controllerType=0 controllerNumber=1 scan=5403	27.5143
04209:2	1	R.EHSNYAMDR.F			561.736	2	1122.47	1122.46	0	1.8	316	Specific	311.19	153.12	153.12	5.33	156	>gB with protein S_cleaved TEV	75	160401_SOliver_Arvin_5160_SL09182A.5489.5489.2	controllerType=0 controllerNumber=1 scan=5489	27.8291
03690:2	1	R.EHSNYAMDR.F			561.736	2	1122.46	1122.46	0	1.6	316	Specific	311.35	141.17	141.17	5.36	156	>gB with protein S_cleaved TEV	75	160401_SOliver_Arvin_5160_SL09182A.5055.5055.2	controllerType=0 controllerNumber=1 scan=5055	26.3386
04029:2	1	R.EHSNYAMDR.F			561.736	2	1122.47	1122.46	0	2.1	316	Specific	315.19	166.8	166.8	5.93	156	>gB with protein S_cleaved TEV	75	160401_SOliver_Arvin_5160_SL09182A.5336.5336.2	controllerType=0 controllerNumber=1 scan=5336	27.2839
03335:2	1	R.EHSNYAMDR.F			561.737	2	1122.47	1122.46	0	2.6	316	Specific	318.72	176.69	176.69	5.35	156	>gB with protein S_cleaved TEV	75	160401_SOliver_Arvin_5160_SL09182A.4781.4781.2	controllerType=0 controllerNumber=1 scan=4781	25.5433
04183:2	1	R.EHSNYAMDR.F			561.736	2	1122.47	1122.46	0	2.2	316	Specific	347.93	183.69	183.69	5.65	156	>gB with protein S_cleaved TEV	75	160401_SOliver_Arvin_5160_SL09182A.5465.5465.2	controllerType=0 controllerNumber=1 scan=5465	27.7439
03110:2	1	R.EHSNYAMDR.F			561.737	2	1122.47	1122.46	0	2.4	316	Specific	433.14	278.04	278.04	6.51	156	>gB with protein S_cleaved TEV	75	160401_SOliver_Arvin_5160_SL09182A.4552.4552.2	controllerType=0 controllerNumber=1 scan=4552	24.5373
03131:2	1	R.E[-18.011]HSNYAMDR.F		E[-18]	552.731	2	1104.46	1104.45	0	2.3	316	Specific	54.06	6.44	6.44	0.57	156	>gB with protein S_cleaved TEV	75	160401_SOliver_Arvin_5160_SL09182A.4566.4566.2	controllerType=0 controllerNumber=1 scan=4566	24.5786
03104:2	1	R.E[-18.011]HSNYAMDR.F		E[-18]	552.731	2	1104.45	1104.45	0	2.1	316	Specific	77.63	27.83	27.83	1.26	156	>gB with protein S_cleaved TEV	75	160401_SOliver_Arvin_5160_SL09182A.4546.4546.2	controllerType=0 controllerNumber=1 scan=4546	24.5132
01027:2	1	R.EHSNYAM[+15.995]DR.F		M[+16]	569.734	2	1138.46	1138.46	0	1.8	316	Specific	111.92	49.22	49.22	2.63	156	>gB with protein S_cleaved TEV	75	160401_SOliver_Arvin_5160_SL09182A.2042.2042.2	controllerType=0 controllerNumber=1 scan=2042	13.2542
03282:2	1	R.EHSNYAM[+15.995]DR.F		M[+16]	569.734	2	1138.46	1138.46	0	3	316	Specific	127.71	53.18	53.18	2.83	156	>gB with protein S_cleaved TEV	75	160401_SOliver_Arvin_5160_SL09182A.4698.4698.2	controllerType=0 controllerNumber=1 scan=4698	25.0696
03038:2	1	R.EHSNYAM[+15.995]DR.F		M[+16]	569.735	2	1138.46	1138.46	0	3.6	316	Specific	132.46	50.55	50.55	2.16	156	>gB with protein S_cleaved TEV	75	160401_SOliver_Arvin_5160_SL09182A.4457.4457.2	controllerType=0 controllerNumber=1 scan=4457	24.0659
03238:2	1	R.EHSNYAM[+15.995]DR.F		M[+16]	569.734	2	1138.46	1138.46	0	2.9	316	Specific	140.72	33.67	33.67	2.61	156	>gB with protein S_cleaved TEV	75	160401_SOliver_Arvin_5160_SL09182A.4657.4657.2	controllerType=0 controllerNumber=1 scan=4657	24.9114
02489:2	1	R.EHSNYAM[+15.995]DR.F		M[+16]	569.734	2	1138.46	1138.46	0	2.2	316	Specific	142.48	59.18	59.18	2.4	156	>gB with protein S_cleaved TEV	75	160401_SOliver_Arvin_5160_SL09182A.3855.3855.2	controllerType=0 controllerNumber=1 scan=3855	21.7244
00903:2	1	R.EHSNYAM[+15.995]DR.F		M[+16]	569.734	2	1138.46	1138.46	0	1.7	316	Specific	148.59	96.58	96.58	3.67	156	>gB with protein S_cleaved TEV	75	160401_SOliver_Arvin_5160_SL09182A.1411.1411.2	controllerType=0 controllerNumber=1 scan=1411	8.2155
03087:2	1	R.EHSNYAM[+15.995]DR.F		M[+16]	569.735	2	1138.46	1138.46	0	3.1	316	Specific	151.33	0.73	0.73	1.64	156	>gB with protein S_cleaved TEV	75	160401_SOliver_Arvin_5160_SL09182A.4530.4530.2	controllerType=0 controllerNumber=1 scan=4530	24.4512
04546:2	1	R.E[-18.011]HSNYAMDR.F		E[-18]	552.731	2	1104.46	1104.45	0	2.2	316	Specific	161.89	121.07	121.07	3.71	156	>gB with protein S_cleaved TEV	75	160401_SOliver_Arvin_5160_SL09182A.5746.5746.2	controllerType=0 controllerNumber=1 scan=5746	28.6518
02119:2	1	R.EHSNYAM[+15.995]DR.F		M[+16]	569.734	2	1138.46	1138.46	0	1.8	316	Specific	162.24	65.33	65.33	3.07	156	>gB with protein S_cleaved TEV	75	160401_SOliver_Arvin_5160_SL09182A.3482.3482.2	controllerType=0 controllerNumber=1 scan=3482	20.3241
02413:2	1	R.EHSNYAM[+15.995]DR.F		M[+16]	569.734	2	1138.46	1138.46	0	3	316	Specific	163.31	52.7	52.7	2.63	156	>gB with protein S_cleaved TEV	75	160401_SOliver_Arvin_5160_SL09182A.3766.3766.2	controllerType=0 controllerNumber=1 scan=3766	21.355
02401:2	1	R.EHSNYAM[+15.995]DR.F		M[+16]	569.733	2	1138.46	1138.46	0	0.9	316	Specific	175.03	67.08	67.08	2.46	156	>gB with protein S_cleaved TEV	75	160401_SOliver_Arvin_5160_SL09182A.3752.3752.2	controllerType=0 controllerNumber=1 scan=3752	21.2925
02002:2	1	R.EHSNYAM[+15.995]DR.F		M[+16]	569.733	2	1138.46	1138.46	0	0.9	316	Specific	178.46	90.64	90.64	2.9	156	>gB with protein S_cleaved TEV	75	160401_SOliver_Arvin_5160_SL09182A.3373.3373.2	controllerType=0 controllerNumber=1 scan=3373	19.9564
03163:2	1	R.EHSNYAM[+15.995]DR.F		M[+16]	569.734	2	1138.46	1138.46	0	2.7	316	Specific	179.28	82.34	82.34	3.06	156	>gB with protein S_cleaved TEV	75	160401_SOliver_Arvin_5160_SL09182A.4589.4589.2	controllerType=0 controllerNumber=1 scan=4589	24.6552
00881:2	1	R.EHSNYAM[+15.995]DR.F		M[+16]	569.734	2	1138.46	1138.46	0	2.5	316	Specific	188.07	62.28	62.28	3.33	156	>gB with protein S_cleaved TEV	75	160401_SOliver_Arvin_5160_SL09182A.1287.1287.2	controllerType=0 controllerNumber=1 scan=1287	7.2113
01788:2	1	R.EHSNYAM[+15.995]DR.F		M[+16]	569.733	2	1138.46	1138.46	0	0.7	316	Specific	195.78	116.21	116.21	3.39	156	>gB with protein S_cleaved TEV	75	160401_SOliver_Arvin_5160_SL09182A.3204.3204.2	controllerType=0 controllerNumber=1 scan=3204	19.4205
02051:2	1	R.EHSNYAM[+15.995]DR.F		M[+16]	569.734	2	1138.46	1138.46	0	1.9	316	Specific	199.03	113.16	113.16	3.37	156	>gB with protein S_cleaved TEV	75	160401_SOliver_Arvin_5160_SL09182A.3419.3419.2	controllerType=0 controllerNumber=1 scan=3419	20.1064
00979:2	1	R.EHSNYAM[+15.995]DR.F		M[+16]	569.734	2	1138.46	1138.46	0	2.2	316	Specific	199.42	67.46	67.46	3.33	156	>gB with protein S_cleaved TEV	75	160401_SOliver_Arvin_5160_SL09182A.1792.1792.2	controllerType=0 controllerNumber=1 scan=1792	11.2363
03212:2	1	R.EHSNYAM[+15.995]DR.F		M[+16]	569.734	2	1138.46	1138.46	0	2.8	316	Specific	201.26	47.59	47.59	2.86	156	>gB with protein S_cleaved TEV	75	160401_SOliver_Arvin_5160_SL09182A.4633.4633.2	controllerType=0 controllerNumber=1 scan=4633	24.8198
03118:2	1	R.EHSNYAM[+15.995]DR.F		M[+16]	569.734	2	1138.46	1138.46	0	1.5	316	Specific	204.45	76.92	76.92	3.08	156	>gB with protein S_cleaved TEV	75	160401_SOliver_Arvin_5160_SL09182A.4558.4558.2	controllerType=0 controllerNumber=1 scan=4558	24.5556
00015:2	1	R.EHSNYAM[+15.995]DR.F		M[+16]	569.734	2	1138.46	1138.46	0	1.7	316	Specific	207.23	47.63	47.63	2.86	156	>gB with protein S_cleaved TEV	75	160401_SOliver_Arvin_5160_SL09182A.27.27.2	controllerType=0 controllerNumber=1 scan=27	0.1706
01949:2	1	R.EHSNYAM[+15.995]DR.F		M[+16]	569.734	2	1138.46	1138.46	0	1.6	316	Specific	211.86	44.24	44.24	2.86	156	>gB with protein S_cleaved TEV	75	160401_SOliver_Arvin_5160_SL09182A.3333.3333.2	controllerType=0 controllerNumber=1 scan=3333	19.836
01001:2	1	R.EHSNYAM[+15.995]DR.F		M[+16]	569.734	2	1138.46	1138.46	0	2.4	316	Specific	219.26	115.35	115.35	3.65	156	>gB with protein S_cleaved TEV	75	160401_SOliver_Arvin_5160_SL09182A.1917.1917.2	controllerType=0 controllerNumber=1 scan=1917	12.2486
01938:2	1	R.EHSNYAM[+15.995]DR.F		M[+16]	569.734	2	1138.46	1138.46	0	1.6	316	Specific	230.35	103.54	103.54	3.78	156	>gB with protein S_cleaved TEV	75	160401_SOliver_Arvin_5160_SL09182A.3324.3324.2	controllerType=0 controllerNumber=1 scan=3324	19.8111
00659:2	1	R.EHSNYAM[+15.995]DR.F		M[+16]	569.734	2	1138.46	1138.46	0	2.4	316	Specific	235.3	177.29	177.29	4.63	156	>gB with protein S_cleaved TEV	75	160401_SOliver_Arvin_5160_SL09182A.614.614.2	controllerType=0 controllerNumber=1 scan=614	2.1849
01868:2	1	R.EHSNYAM[+15.995]DR.F		M[+16]	569.734	2	1138.46	1138.46	0	2.9	316	Specific	236.24	96.89	96.89	4.35	156	>gB with protein S_cleaved TEV	75	160401_SOliver_Arvin_5160_SL09182A.3270.3270.2	controllerType=0 controllerNumber=1 scan=3270	19.6454
00327:2	1	R.EHSNYAM[+15.995]DR.F		M[+16]	569.734	2	1138.46	1138.46	0	1.7	316	Specific	240.66	139.56	139.56	4.57	156	>gB with protein S_cleaved TEV	75	160401_SOliver_Arvin_5160_SL09182A.309.309.2	controllerType=0 controllerNumber=1 scan=309	1.1282
00849:2	1	R.EHSNYAM[+15.995]DR.F		M[+16]	569.734	2	1138.46	1138.46	0	1.9	316	Specific	242.01	151.27	151.27	5.31	156	>gB with protein S_cleaved TEV	75	160401_SOliver_Arvin_5160_SL09182A.1158.1158.2	controllerType=0 controllerNumber=1 scan=1158	6.2068
01551:2	1	R.EHSNYAM[+15.995]DR.F		M[+16]	569.734	2	1138.46	1138.46	0	2.5	316	Specific	249.14	173.3	173.3	5.05	156	>gB with protein S_cleaved TEV	75	160401_SOliver_Arvin_5160_SL09182A.2921.2921.2	controllerType=0 controllerNumber=1 scan=2921	18.149
02021:2	1	R.EHSNYAM[+15.995]DR.F		M[+16]	569.734	2	1138.46	1138.46	0	2	316	Specific	255.77	137.37	137.37	4.57	156	>gB with protein S_cleaved TEV	75	160401_SOliver_Arvin_5160_SL09182A.3387.3387.2	controllerType=0 controllerNumber=1 scan=3387	19.9981
00926:2	1	R.EHSNYAM[+15.995]DR.F		M[+16]	569.734	2	1138.46	1138.46	0	2.2	316	Specific	260.17	151.57	151.57	5.28	156	>gB with protein S_cleaved TEV	75	160401_SOliver_Arvin_5160_SL09182A.1539.1539.2	controllerType=0 controllerNumber=1 scan=1539	9.2263
01900:2	1	R.EHSNYAM[+15.995]DR.F		M[+16]	569.735	2	1138.46	1138.46	0	3.7	316	Specific	269.39	113.16	113.16	4.37	156	>gB with protein S_cleaved TEV	75	160401_SOliver_Arvin_5160_SL09182A.3294.3294.2	controllerType=0 controllerNumber=1 scan=3294	19.7189
01373:2	1	R.EHSNYAM[+15.995]DR.F		M[+16]	569.734	2	1138.46	1138.46	0	1.9	316	Specific	272.24	85.53	85.53	4.66	156	>gB with protein S_cleaved TEV	75	160401_SOliver_Arvin_5160_SL09182A.2719.2719.2	controllerType=0 controllerNumber=1 scan=2719	17.2921
00953:2	1	R.EHSNYAM[+15.995]DR.F		M[+16]	569.734	2	1138.46	1138.46	0	2.2	316	Specific	276.49	121.17	121.17	5.26	156	>gB with protein S_cleaved TEV	75	160401_SOliver_Arvin_5160_SL09182A.1667.1667.2	controllerType=0 controllerNumber=1 scan=1667	10.232
01055:2	1	R.EHSNYAM[+15.995]DR.F		M[+16]	569.734	2	1138.46	1138.46	0	1.7	316	Specific	282.13	132.16	132.16	5.54	156	>gB with protein S_cleaved TEV	75	160401_SOliver_Arvin_5160_SL09182A.2171.2171.2	controllerType=0 controllerNumber=1 scan=2171	14.2626
01273:2	1	R.EHSNYAM[+15.995]DR.F		M[+16]	569.734	2	1138.46	1138.46	0	2	316	Specific	283.37	163.14	163.14	5.87	156	>gB with protein S_cleaved TEV	75	160401_SOliver_Arvin_5160_SL09182A.2536.2536.2	controllerType=0 controllerNumber=1 scan=2536	16.2803
01571:2	1	R.EHSNYAM[+15.995]DR.F		M[+16]	569.734	2	1138.46	1138.46	0	2.6	316	Specific	287.5	168.69	168.69	5.3	156	>gB with protein S_cleaved TEV	75	160401_SOliver_Arvin_5160_SL09182A.2951.2951.2	controllerType=0 controllerNumber=1 scan=2951	18.2985
01824:2	1	R.EHSNYAM[+15.995]DR.F		M[+16]	569.734	2	1138.46	1138.46	0	2.6	316	Specific	291.52	133.69	133.69	5.25	156	>gB with protein S_cleaved TEV	75	160401_SOliver_Arvin_5160_SL09182A.3234.3234.2	controllerType=0 controllerNumber=1 scan=3234	19.5235
01794:2	1	R.EHSNYAM[+15.995]DR.F		M[+16]	569.734	2	1138.46	1138.46	0	2.8	316	Specific	293.63	136.19	136.19	4.99	156	>gB with protein S_cleaved TEV	75	160401_SOliver_Arvin_5160_SL09182A.3209.3209.2	controllerType=0 controllerNumber=1 scan=3209	19.4369
00801:2	1	R.EHSNYAM[+15.995]DR.F		M[+16]	569.734	2	1138.46	1138.46	0	2	316	Specific	295.43	147.11	147.11	5.27	156	>gB with protein S_cleaved TEV	75	160401_SOliver_Arvin_5160_SL09182A.907.907.2	controllerType=0 controllerNumber=1 scan=907	4.1936
01737:2	1	R.EHSNYAM[+15.995]DR.F		M[+16]	569.734	2	1138.46	1138.46	0	2.4	316	Specific	320.49	153.66	153.66	5.77	156	>gB with protein S_cleaved TEV	75	160401_SOliver_Arvin_5160_SL09182A.3166.3166.2	controllerType=0 controllerNumber=1 scan=3166	19.3087
01146:2	1	R.EHSNYAM[+15.995]DR.F		M[+16]	569.734	2	1138.46	1138.46	0	2.4	316	Specific	321.73	199.02	199.02	6	156	>gB with protein S_cleaved TEV	75	160401_SOliver_Arvin_5160_SL09182A.2342.2342.2	controllerType=0 controllerNumber=1 scan=2342	15.2705
00823:2	1	R.EHSNYAM[+15.995]DR.F		M[+16]	569.734	2	1138.46	1138.46	0	2.2	316	Specific	334.06	175.75	175.75	5.51	156	>gB with protein S_cleaved TEV	75	160401_SOliver_Arvin_5160_SL09182A.1032.1032.2	controllerType=0 controllerNumber=1 scan=1032	5.2027
00343:2	1	R.EHSNYAM[+15.995]DR.F		M[+16]	569.734	2	1138.46	1138.46	0	1.9	316	Specific	371.17	217.01	217.01	6.39	156	>gB with protein S_cleaved TEV	75	160401_SOliver_Arvin_5160_SL09182A.324.324.2	controllerType=0 controllerNumber=1 scan=324	1.1791
00780:2	1	R.EHSNYAM[+15.995]DR.F		M[+16]	569.734	2	1138.46	1138.46	0	2	316	Specific	373.44	190.22	190.22	5.91	156	>gB with protein S_cleaved TEV	75	160401_SOliver_Arvin_5160_SL09182A.785.785.2	controllerType=0 controllerNumber=1 scan=785	3.1889
01757:2	1	R.E[-18.011]HSNYAM[+15.995]DR.F		E[-18], M[+16]	560.728	2	1120.45	1120.45	0	1.5	316	Specific	118.15	68.87	68.87	2.83	156	>gB with protein S_cleaved TEV	75	160401_SOliver_Arvin_5160_SL09182A.3183.3183.2	controllerType=0 controllerNumber=1 scan=3183	19.3576
00625:2	1	R.E[-18.011]HSNYAM[+15.995]DR.F		E[-18], M[+16]	560.729	2	1120.45	1120.45	0	2.6	316	Specific	142.01	28.26	28.26	2.13	156	>gB with protein S_cleaved TEV	75	160401_SOliver_Arvin_5160_SL09182A.584.584.2	controllerType=0 controllerNumber=1 scan=584	2.0992
01795:2	1	R.E[-18.011]HSNYAM[+15.995]DR.F		E[-18], M[+16]	560.729	2	1120.45	1120.45	0	2.1	316	Specific	144.78	49.81	49.81	2.4	156	>gB with protein S_cleaved TEV	75	160401_SOliver_Arvin_5160_SL09182A.3210.3210.2	controllerType=0 controllerNumber=1 scan=3210	19.4391
01285:2	1	R.E[-18.011]HSNYAM[+15.995]DR.F		E[-18], M[+16]	560.729	2	1120.45	1120.45	0	3.2	316	Specific	156.72	78.71	78.71	2.72	156	>gB with protein S_cleaved TEV	75	160401_SOliver_Arvin_5160_SL09182A.2570.2570.2	controllerType=0 controllerNumber=1 scan=2570	16.4951
01776:2	1	R.E[-18.011]HSNYAM[+15.995]DR.F		E[-18], M[+16]	560.729	2	1120.45	1120.45	0	1.9	316	Specific	173.96	71.68	71.68	2.86	156	>gB with protein S_cleaved TEV	75	160401_SOliver_Arvin_5160_SL09182A.3196.3196.2	controllerType=0 controllerNumber=1 scan=3196	19.3972
01743:2	1	R.E[-18.011]HSNYAM[+15.995]DR.F		E[-18], M[+16]	560.729	2	1120.45	1120.45	0	3	316	Specific	177.69	42	42	2.86	156	>gB with protein S_cleaved TEV	75	160401_SOliver_Arvin_5160_SL09182A.3170.3170.2	controllerType=0 controllerNumber=1 scan=3170	19.3178
00617:2	1	R.E[-18.011]HSNYAM[+15.995]DR.F		E[-18], M[+16]	560.729	2	1120.45	1120.45	0	2.2	316	Specific	180.51	78.98	78.98	2.86	156	>gB with protein S_cleaved TEV	75	160401_SOliver_Arvin_5160_SL09182A.575.575.2	controllerType=0 controllerNumber=1 scan=575	2.0744
00527:2	1	R.E[-18.011]HSNYAM[+15.995]DR.F		E[-18], M[+16]	560.729	2	1120.45	1120.45	0	1.9	316	Specific	183.4	35.99	35.99	2.13	156	>gB with protein S_cleaved TEV	75	160401_SOliver_Arvin_5160_SL09182A.506.506.2	controllerType=0 controllerNumber=1 scan=506	1.8613
00586:2	1	R.E[-18.011]HSNYAM[+15.995]DR.F		E[-18], M[+16]	560.729	2	1120.45	1120.45	0	2.9	316	Specific	184.04	62.56	62.56	2.86	156	>gB with protein S_cleaved TEV	75	160401_SOliver_Arvin_5160_SL09182A.552.552.2	controllerType=0 controllerNumber=1 scan=552	2.0094
01851:2	1	R.E[-18.011]HSNYAM[+15.995]DR.F		E[-18], M[+16]	560.728	2	1120.45	1120.45	0	1.4	316	Specific	186.5	76.69	76.69	2.92	156	>gB with protein S_cleaved TEV	75	160401_SOliver_Arvin_5160_SL09182A.3254.3254.2	controllerType=0 controllerNumber=1 scan=3254	19.5882
00602:2	1	R.E[-18.011]HSNYAM[+15.995]DR.F		E[-18], M[+16]	560.728	2	1120.45	1120.45	0	1.5	316	Specific	192.76	64.08	64.08	2.83	156	>gB with protein S_cleaved TEV	75	160401_SOliver_Arvin_5160_SL09182A.564.564.2	controllerType=0 controllerNumber=1 scan=564	2.0452
01762:2	1	R.E[-18.011]HSNYAM[+15.995]DR.F		E[-18], M[+16]	560.729	2	1120.45	1120.45	0	1.9	316	Specific	193.07	128.34	128.34	3.63	156	>gB with protein S_cleaved TEV	75	160401_SOliver_Arvin_5160_SL09182A.3187.3187.2	controllerType=0 controllerNumber=1 scan=3187	19.3718
01828:2	1	R.E[-18.011]HSNYAM[+15.995]DR.F		E[-18], M[+16]	560.729	2	1120.45	1120.45	0	2.7	316	Specific	203.79	134.71	134.71	3.71	156	>gB with protein S_cleaved TEV	75	160401_SOliver_Arvin_5160_SL09182A.3236.3236.2	controllerType=0 controllerNumber=1 scan=3236	19.5278
00374:2	1	R.E[-18.011]HSNYAM[+15.995]DR.F		E[-18], M[+16]	560.727	2	1120.45	1120.45	0	-0.6	316	Specific	265.68	166.05	166.05	4.25	156	>gB with protein S_cleaved TEV	75	160401_SOliver_Arvin_5160_SL09182A.352.352.2	controllerType=0 controllerNumber=1 scan=352	1.2745
01614:2	1	R.E[-18.011]HSNYAM[+15.995]DR.F		E[-18], M[+16]	560.728	2	1120.45	1120.45	0	1.7	316	Specific	288.25	187.56	187.56	5.25	156	>gB with protein S_cleaved TEV	75	160401_SOliver_Arvin_5160_SL09182A.2997.2997.2	controllerType=0 controllerNumber=1 scan=2997	18.511
01423:2	1	R.E[-18.011]HSNYAM[+15.995]DR.F		E[-18], M[+16]	560.729	2	1120.45	1120.45	0	2	316	Specific	303.24	227.18	227.18	5.97	156	>gB with protein S_cleaved TEV	75	160401_SOliver_Arvin_5160_SL09182A.2773.2773.2	controllerType=0 controllerNumber=1 scan=2773	17.5047
00394:2	1	R.E[-18.011]HSNYAM[+15.995]DR.F		E[-18], M[+16]	560.728	2	1120.45	1120.45	0	0.4	316	Specific	317.39	204.72	204.72	5.92	156	>gB with protein S_cleaved TEV	75	160401_SOliver_Arvin_5160_SL09182A.376.376.2	controllerType=0 controllerNumber=1 scan=376	1.3676
02019:2	1	R.E[-18.011]HSN[+0.984]YAM[+15.995]DR.F		E[-18], M[+16], N[+1]	561.22	2	1121.43	1121.43	0	1.5	316	Specific	219.15	101.66	101.66	3.39	156	>gB with protein S_cleaved TEV	75	160401_SOliver_Arvin_5160_SL09182A.3386.3386.2	controllerType=0 controllerNumber=1 scan=3386	19.9959
01796:2	1	R.E[-18.011]HSN[+0.984]YAM[+15.995]DR.F		E[-18], M[+16], N[+1]	561.22	2	1121.43	1121.43	0	1.2	316	Specific	223.47	94.52	94.52	3.85	156	>gB with protein S_cleaved TEV	75	160401_SOliver_Arvin_5160_SL09182A.3210.3210.2	controllerType=0 controllerNumber=1 scan=3210	19.4391
01897:2	1	R.E[-18.011]HSN[+0.984]YAM[+15.995]DR.F		E[-18], M[+16], N[+1]	561.221	2	1121.43	1121.43	0	1.9	316	Specific	267.37	118.55	118.55	4.45	156	>gB with protein S_cleaved TEV	75	160401_SOliver_Arvin_5160_SL09182A.3293.3293.2	controllerType=0 controllerNumber=1 scan=3293	19.7167
01852:2	1	R.E[-18.011]HSN[+0.984]YAM[+15.995]DR.F		E[-18], M[+16], N[+1]	561.22	2	1121.43	1121.43	0	1.2	316	Specific	270.89	162.66	162.66	4.85	156	>gB with protein S_cleaved TEV	75	160401_SOliver_Arvin_5160_SL09182A.3254.3254.2	controllerType=0 controllerNumber=1 scan=3254	19.5882
01997:2	1	R.E[-18.011]HSN[+0.984]YAM[+15.995]DR.F		E[-18], M[+16], N[+1]	561.22	2	1121.43	1121.43	0	0.9	316	Specific	276.07	142.83	142.83	4.59	156	>gB with protein S_cleaved TEV	75	160401_SOliver_Arvin_5160_SL09182A.3370.3370.2	controllerType=0 controllerNumber=1 scan=3370	19.9497
01986:2	1	R.E[-18.011]HSN[+0.984]YAM[+15.995]DR.F		E[-18], M[+16], N[+1]	561.221	2	1121.43	1121.43	0	2.3	316	Specific	307.66	173.31	173.31	5.35	156	>gB with protein S_cleaved TEV	75	160401_SOliver_Arvin_5160_SL09182A.3360.3360.2	controllerType=0 controllerNumber=1 scan=3360	19.9172
01942:2	1	R.E[-18.011]HSN[+0.984]YAM[+15.995]DR.F		E[-18], M[+16], N[+1]	561.22	2	1121.43	1121.43	0	1	316	Specific	329.23	102.46	102.46	5.01	156	>gB with protein S_cleaved TEV	75	160401_SOliver_Arvin_5160_SL09182A.3327.3327.2	controllerType=0 controllerNumber=1 scan=3327	19.8177
20739:2	1	R.FHQFEGYR.Q			542.255	2	1083.5	1083.5	0	1.9	325	Specific	75.5	5.73	5.73	0.57	156	>gB with protein S_cleaved TEV	75	160401_SOliver_Arvin_5160_SL09182A.17937.17937.3	controllerType=0 controllerNumber=1 scan=17937	62.6338
26132:2	1	R.FHQFEGYR.Q			542.255	2	1083.5	1083.5	0	2.4	325	Specific	89.73	3.05	3.05	1.64	156	>gB with protein S_cleaved TEV	75	160401_SOliver_Arvin_5160_SL09182A.21732.21732.3	controllerType=0 controllerNumber=1 scan=21732	72.6046
20052:2	1	R.FHQFEGYR.Q			542.255	2	1083.5	1083.5	0	1.8	325	Specific	95.22	20.91	20.91	2.36	156	>gB with protein S_cleaved TEV	75	160401_SOliver_Arvin_5160_SL09182A.17462.17462.2	controllerType=0 controllerNumber=1 scan=17462	61.3971
21376:2	1	R.FHQFEGYR.Q			542.254	2	1083.5	1083.5	0	0.8	325	Specific	105.62	19.26	19.26	1.92	156	>gB with protein S_cleaved TEV	75	160401_SOliver_Arvin_5160_SL09182A.18394.18394.3	controllerType=0 controllerNumber=1 scan=18394	63.8363
24453:2	1	R.FHQFEGYR.Q			542.255	2	1083.5	1083.5	0	1.9	325	Specific	105.95	6.19	6.19	2.11	156	>gB with protein S_cleaved TEV	75	160401_SOliver_Arvin_5160_SL09182A.20582.20582.3	controllerType=0 controllerNumber=1 scan=20582	69.5353
26541:2	1	R.FHQFEGYR.Q			542.255	2	1083.5	1083.5	0	2.4	325	Specific	109.78	32.58	32.58	2.36	156	>gB with protein S_cleaved TEV	75	160401_SOliver_Arvin_5160_SL09182A.22017.22017.3	controllerType=0 controllerNumber=1 scan=22017	73.3577
23977:2	1	R.FHQFEGYR.Q			542.255	2	1083.5	1083.5	0	2.4	325	Specific	114.88	17.71	17.71	2.11	156	>gB with protein S_cleaved TEV	75	160401_SOliver_Arvin_5160_SL09182A.20259.20259.3	controllerType=0 controllerNumber=1 scan=20259	68.7004
23946:2	1	R.FHQFEGYR.Q			542.255	2	1083.5	1083.5	0	1.9	325	Specific	117.47	25.92	25.92	2.36	156	>gB with protein S_cleaved TEV	75	160401_SOliver_Arvin_5160_SL09182A.20238.20238.3	controllerType=0 controllerNumber=1 scan=20238	68.6466
24654:2	1	R.FHQFEGYR.Q			542.255	2	1083.5	1083.5	0	2.4	325	Specific	119.32	48.42	48.42	2.63	156	>gB with protein S_cleaved TEV	75	160401_SOliver_Arvin_5160_SL09182A.20718.20718.3	controllerType=0 controllerNumber=1 scan=20718	69.8956
21151:2	1	R.FHQFEGYR.Q			542.255	2	1083.5	1083.5	0	2.2	325	Specific	120.07	36.48	36.48	2.13	156	>gB with protein S_cleaved TEV	75	160401_SOliver_Arvin_5160_SL09182A.18228.18228.3	controllerType=0 controllerNumber=1 scan=18228	63.392
21290:2	1	R.FHQFEGYR.Q			542.255	2	1083.5	1083.5	0	2.4	325	Specific	120.44	36.31	36.31	2.36	156	>gB with protein S_cleaved TEV	75	160401_SOliver_Arvin_5160_SL09182A.18329.18329.3	controllerType=0 controllerNumber=1 scan=18329	63.6638
37316:2	1	R.FHQFEGYR.Q			542.255	2	1083.5	1083.5	0	2.6	325	Specific	123.28	26.54	26.54	2.61	156	>gB with protein S_cleaved TEV	75	160401_SOliver_Arvin_5160_SL09182A.29507.29507.2	controllerType=0 controllerNumber=1 scan=29507	92.9371
20128:2	1	R.FHQFEGYR.Q			542.255	2	1083.5	1083.5	0	1.9	325	Specific	126.55	11.75	11.75	2.35	156	>gB with protein S_cleaved TEV	75	160401_SOliver_Arvin_5160_SL09182A.17512.17512.2	controllerType=0 controllerNumber=1 scan=17512	61.5258
20830:2	1	R.FHQFEGYR.Q			542.255	2	1083.5	1083.5	0	1.3	325	Specific	128.1	40.54	40.54	2.63	156	>gB with protein S_cleaved TEV	75	160401_SOliver_Arvin_5160_SL09182A.18002.18002.3	controllerType=0 controllerNumber=1 scan=18002	62.8037
37378:2	1	R.FHQFEGYR.Q			542.254	2	1083.5	1083.5	0	0.4	325	Specific	128.95	68.76	68.76	2.83	156	>gB with protein S_cleaved TEV	75	160401_SOliver_Arvin_5160_SL09182A.29550.29550.2	controllerType=0 controllerNumber=1 scan=29550	93.0504
37030:2	1	R.FHQFEGYR.Q			542.255	2	1083.5	1083.5	0	2.7	325	Specific	131.17	34.38	34.38	2.61	156	>gB with protein S_cleaved TEV	75	160401_SOliver_Arvin_5160_SL09182A.29323.29323.2	controllerType=0 controllerNumber=1 scan=29323	92.4626
26234:2	1	R.FHQFEGYR.Q			542.255	2	1083.5	1083.5	0	2.2	325	Specific	133.73	15.47	15.47	2.35	156	>gB with protein S_cleaved TEV	75	160401_SOliver_Arvin_5160_SL09182A.21802.21802.3	controllerType=0 controllerNumber=1 scan=21802	72.793
20973:2	1	R.FHQFEGYR.Q			542.255	2	1083.5	1083.5	0	2.2	325	Specific	138.1	39.49	39.49	2.61	156	>gB with protein S_cleaved TEV	75	160401_SOliver_Arvin_5160_SL09182A.18099.18099.3	controllerType=0 controllerNumber=1 scan=18099	63.0558
20995:2	1	R.FHQFEGYR.Q			542.255	2	1083.5	1083.5	0	1.7	325	Specific	138.32	37.57	37.57	2.61	156	>gB with protein S_cleaved TEV	75	160401_SOliver_Arvin_5160_SL09182A.18112.18112.3	controllerType=0 controllerNumber=1 scan=18112	63.0897
21512:2	1	R.FHQFEGYR.Q			542.254	2	1083.5	1083.5	0	0.7	325	Specific	141.81	31.83	31.83	2.16	156	>gB with protein S_cleaved TEV	75	160401_SOliver_Arvin_5160_SL09182A.18491.18491.3	controllerType=0 controllerNumber=1 scan=18491	64.0912
23083:2	1	R.FHQFEGYR.Q			542.255	2	1083.5	1083.5	0	2	325	Specific	142.15	85.77	85.77	3.67	156	>gB with protein S_cleaved TEV	75	160401_SOliver_Arvin_5160_SL09182A.19618.19618.3	controllerType=0 controllerNumber=1 scan=19618	67.0707
37161:2	1	R.FHQFEGYR.Q			542.256	2	1083.5	1083.5	0	2.9	325	Specific	142.26	22.24	22.24	2.61	156	>gB with protein S_cleaved TEV	75	160401_SOliver_Arvin_5160_SL09182A.29405.29405.2	controllerType=0 controllerNumber=1 scan=29405	92.6735
20267:2	1	R.FHQFEGYR.Q			542.255	2	1083.5	1083.5	0	0.9	325	Specific	146.6	50.64	50.64	2.48	156	>gB with protein S_cleaved TEV	75	160401_SOliver_Arvin_5160_SL09182A.17610.17610.2	controllerType=0 controllerNumber=1 scan=17610	61.7809
20924:2	1	R.FHQFEGYR.Q			542.255	2	1083.5	1083.5	0	2.2	325	Specific	147.81	51.65	51.65	2.86	156	>gB with protein S_cleaved TEV	75	160401_SOliver_Arvin_5160_SL09182A.18062.18062.3	controllerType=0 controllerNumber=1 scan=18062	62.961
20154:2	1	R.FHQFEGYR.Q			542.255	2	1083.5	1083.5	0	1.6	325	Specific	153.58	55.41	55.41	2.83	156	>gB with protein S_cleaved TEV	75	160401_SOliver_Arvin_5160_SL09182A.17529.17529.2	controllerType=0 controllerNumber=1 scan=17529	61.5701
37510:2	1	R.FHQFEGYR.Q			542.255	2	1083.5	1083.5	0	2.6	325	Specific	153.81	46.56	46.56	2.83	156	>gB with protein S_cleaved TEV	75	160401_SOliver_Arvin_5160_SL09182A.29635.29635.2	controllerType=0 controllerNumber=1 scan=29635	93.2687
37006:2	1	R.FHQFEGYR.Q			542.254	2	1083.5	1083.5	0	0.1	325	Specific	155.68	51.87	51.87	2.83	156	>gB with protein S_cleaved TEV	75	160401_SOliver_Arvin_5160_SL09182A.29308.29308.2	controllerType=0 controllerNumber=1 scan=29308	92.4247
36942:2	1	R.FHQFEGYR.Q			542.255	2	1083.5	1083.5	0	2.2	325	Specific	160.29	15.9	15.9	2.11	156	>gB with protein S_cleaved TEV	75	160401_SOliver_Arvin_5160_SL09182A.29264.29264.2	controllerType=0 controllerNumber=1 scan=29264	92.3117
19995:2	1	R.FHQFEGYR.Q			542.255	2	1083.5	1083.5	0	2.6	325	Specific	169.32	2.38	2.38	1.64	156	>gB with protein S_cleaved TEV	75	160401_SOliver_Arvin_5160_SL09182A.17422.17422.2	controllerType=0 controllerNumber=1 scan=17422	61.2879
46870:2	1	R.FHQFEGYR.Q			542.255	2	1083.5	1083.5	0	2.2	325	Specific	172.62	68.3	68.3	3.07	156	>gB with protein S_cleaved TEV	75	160401_SOliver_Arvin_5160_SL09182A.36800.36800.3	controllerType=0 controllerNumber=1 scan=36800	114.884
23104:2	1	R.FHQFEGYR.Q			542.255	2	1083.5	1083.5	0	1.9	325	Specific	174.36	62.85	62.85	3.43	156	>gB with protein S_cleaved TEV	75	160401_SOliver_Arvin_5160_SL09182A.19633.19633.2	controllerType=0 controllerNumber=1 scan=19633	67.1073
30249:2	1	R.FHQFEGYR.Q			542.255	2	1083.5	1083.5	0	2.3	325	Specific	175.94	83	83	3.06	156	>gB with protein S_cleaved TEV	75	160401_SOliver_Arvin_5160_SL09182A.24646.24646.2	controllerType=0 controllerNumber=1 scan=24646	80.4366
20075:2	1	R.FHQFEGYR.Q			542.255	2	1083.5	1083.5	0	2.7	325	Specific	175.98	75.85	75.85	3.07	156	>gB with protein S_cleaved TEV	75	160401_SOliver_Arvin_5160_SL09182A.17478.17478.2	controllerType=0 controllerNumber=1 scan=17478	61.4382
37132:2	1	R.FHQFEGYR.Q			542.255	2	1083.5	1083.5	0	1.3	325	Specific	176.31	28.5	28.5	2.63	156	>gB with protein S_cleaved TEV	75	160401_SOliver_Arvin_5160_SL09182A.29387.29387.2	controllerType=0 controllerNumber=1 scan=29387	92.6279
34334:2	1	R.FHQFEGYR.Q			542.256	2	1083.5	1083.5	0	3.3	325	Specific	176.92	68.15	68.15	3.07	156	>gB with protein S_cleaved TEV	75	160401_SOliver_Arvin_5160_SL09182A.27429.27429.2	controllerType=0 controllerNumber=1 scan=27429	87.6763
46843:2	1	R.FHQFEGYR.Q			542.255	2	1083.5	1083.5	0	1.5	325	Specific	177.39	33.92	33.92	2.46	156	>gB with protein S_cleaved TEV	75	160401_SOliver_Arvin_5160_SL09182A.36780.36780.2	controllerType=0 controllerNumber=1 scan=36780	114.826
33194:2	1	R.FHQFEGYR.Q			542.255	2	1083.5	1083.5	0	0.9	325	Specific	178.08	49.38	49.38	2.86	156	>gB with protein S_cleaved TEV	75	160401_SOliver_Arvin_5160_SL09182A.26639.26639.2	controllerType=0 controllerNumber=1 scan=26639	85.6313
21533:2	1	R.FHQFEGYR.Q			542.255	2	1083.5	1083.5	0	2.2	325	Specific	178.15	44.61	44.61	2.83	156	>gB with protein S_cleaved TEV	75	160401_SOliver_Arvin_5160_SL09182A.18505.18505.3	controllerType=0 controllerNumber=1 scan=18505	64.1281
44729:2	1	R.FHQFEGYR.Q			542.256	2	1083.5	1083.5	0	3.4	325	Specific	179.99	20.48	20.48	2.4	156	>gB with protein S_cleaved TEV	75	160401_SOliver_Arvin_5160_SL09182A.34612.34612.2	controllerType=0 controllerNumber=1 scan=34612	106.393
21493:2	1	R.FHQFEGYR.Q			542.255	2	1083.5	1083.5	0	0.9	325	Specific	184.8	56.24	56.24	2.86	156	>gB with protein S_cleaved TEV	75	160401_SOliver_Arvin_5160_SL09182A.18476.18476.3	controllerType=0 controllerNumber=1 scan=18476	64.0512
37188:2	1	R.FHQFEGYR.Q			542.255	2	1083.5	1083.5	0	2.4	325	Specific	186.74	88.21	88.21	3.45	156	>gB with protein S_cleaved TEV	75	160401_SOliver_Arvin_5160_SL09182A.29423.29423.2	controllerType=0 controllerNumber=1 scan=29423	92.7201
32579:2	1	R.FHQFEGYR.Q			542.255	2	1083.5	1083.5	0	2.4	325	Specific	187.12	76.29	76.29	3.43	156	>gB with protein S_cleaved TEV	75	160401_SOliver_Arvin_5160_SL09182A.26223.26223.2	controllerType=0 controllerNumber=1 scan=26223	84.5411
20880:2	1	R.FHQFEGYR.Q			542.255	2	1083.5	1083.5	0	2.8	325	Specific	187.81	78.63	78.63	3.33	156	>gB with protein S_cleaved TEV	75	160401_SOliver_Arvin_5160_SL09182A.18032.18032.3	controllerType=0 controllerNumber=1 scan=18032	62.8833
32689:2	1	R.FHQFEGYR.Q			542.255	2	1083.5	1083.5	0	2.8	325	Specific	189.56	52.67	52.67	3.03	156	>gB with protein S_cleaved TEV	75	160401_SOliver_Arvin_5160_SL09182A.26300.26300.2	controllerType=0 controllerNumber=1 scan=26300	84.7382
30323:2	1	R.FHQFEGYR.Q			542.255	2	1083.5	1083.5	0	2.6	325	Specific	189.79	68.02	68.02	3.33	156	>gB with protein S_cleaved TEV	75	160401_SOliver_Arvin_5160_SL09182A.24695.24695.2	controllerType=0 controllerNumber=1 scan=24695	80.567
36898:2	1	R.FHQFEGYR.Q			542.255	2	1083.5	1083.5	0	1.6	325	Specific	190.16	47.85	47.85	2.48	156	>gB with protein S_cleaved TEV	75	160401_SOliver_Arvin_5160_SL09182A.29234.29234.2	controllerType=0 controllerNumber=1 scan=29234	92.236
37056:2	1	R.FHQFEGYR.Q			542.255	2	1083.5	1083.5	0	2.2	325	Specific	191.2	20.63	20.63	2.61	156	>gB with protein S_cleaved TEV	75	160401_SOliver_Arvin_5160_SL09182A.29338.29338.2	controllerType=0 controllerNumber=1 scan=29338	92.5006
33906:2	1	R.FHQFEGYR.Q			542.255	2	1083.5	1083.5	0	1.7	325	Specific	191.75	61.28	61.28	3.07	156	>gB with protein S_cleaved TEV	75	160401_SOliver_Arvin_5160_SL09182A.27136.27136.2	controllerType=0 controllerNumber=1 scan=27136	86.8995
37111:2	1	R.FHQFEGYR.Q			542.255	2	1083.5	1083.5	0	0.9	325	Specific	192.8	31.06	31.06	2.46	156	>gB with protein S_cleaved TEV	75	160401_SOliver_Arvin_5160_SL09182A.29373.29373.2	controllerType=0 controllerNumber=1 scan=29373	92.5918
34753:2	1	R.FHQFEGYR.Q			542.255	2	1083.5	1083.5	0	1.6	325	Specific	193.13	40.33	40.33	2.86	156	>gB with protein S_cleaved TEV	75	160401_SOliver_Arvin_5160_SL09182A.27729.27729.2	controllerType=0 controllerNumber=1 scan=27729	88.4552
30861:2	1	R.FHQFEGYR.Q			542.255	2	1083.5	1083.5	0	2.2	325	Specific	193.6	93.04	93.04	3.45	156	>gB with protein S_cleaved TEV	75	160401_SOliver_Arvin_5160_SL09182A.25063.25063.2	controllerType=0 controllerNumber=1 scan=25063	81.5505
32788:2	1	R.FHQFEGYR.Q			542.255	2	1083.5	1083.5	0	2.6	325	Specific	194.08	69.68	69.68	3.33	156	>gB with protein S_cleaved TEV	75	160401_SOliver_Arvin_5160_SL09182A.26370.26370.2	controllerType=0 controllerNumber=1 scan=26370	84.9228
31440:2	1	R.FHQFEGYR.Q			542.255	2	1083.5	1083.5	0	1.6	325	Specific	195.64	88.03	88.03	3.18	156	>gB with protein S_cleaved TEV	75	160401_SOliver_Arvin_5160_SL09182A.25452.25452.2	controllerType=0 controllerNumber=1 scan=25452	82.5866
31287:2	1	R.FHQFEGYR.Q			542.255	2	1083.5	1083.5	0	2.6	325	Specific	197.65	39.86	39.86	2.83	156	>gB with protein S_cleaved TEV	75	160401_SOliver_Arvin_5160_SL09182A.25350.25350.2	controllerType=0 controllerNumber=1 scan=25350	82.3161
30608:2	1	R.FHQFEGYR.Q			542.255	2	1083.5	1083.5	0	2.5	325	Specific	200.34	60.29	60.29	3.33	156	>gB with protein S_cleaved TEV	75	160401_SOliver_Arvin_5160_SL09182A.24891.24891.2	controllerType=0 controllerNumber=1 scan=24891	81.0924
34703:2	1	R.FHQFEGYR.Q			542.255	2	1083.5	1083.5	0	1	325	Specific	201.59	44.27	44.27	2.83	156	>gB with protein S_cleaved TEV	75	160401_SOliver_Arvin_5160_SL09182A.27696.27696.2	controllerType=0 controllerNumber=1 scan=27696	88.3668
33939:2	1	R.FHQFEGYR.Q			542.255	2	1083.5	1083.5	0	2	325	Specific	202.08	13.69	13.69	2.35	156	>gB with protein S_cleaved TEV	75	160401_SOliver_Arvin_5160_SL09182A.27159.27159.2	controllerType=0 controllerNumber=1 scan=27159	86.9619
31610:2	1	R.FHQFEGYR.Q			542.255	2	1083.5	1083.5	0	1.3	325	Specific	204.56	44.11	44.11	2.83	156	>gB with protein S_cleaved TEV	75	160401_SOliver_Arvin_5160_SL09182A.25567.25567.2	controllerType=0 controllerNumber=1 scan=25567	82.8775
46893:2	1	R.FHQFEGYR.Q			542.255	2	1083.5	1083.5	0	2.8	325	Specific	206.02	55.53	55.53	2.86	156	>gB with protein S_cleaved TEV	75	160401_SOliver_Arvin_5160_SL09182A.36815.36815.2	controllerType=0 controllerNumber=1 scan=36815	114.925
31028:2	1	R.FHQFEGYR.Q			542.255	2	1083.5	1083.5	0	2	325	Specific	206.81	75.56	75.56	3.43	156	>gB with protein S_cleaved TEV	75	160401_SOliver_Arvin_5160_SL09182A.25175.25175.2	controllerType=0 controllerNumber=1 scan=25175	81.8449
30698:2	1	R.FHQFEGYR.Q			542.255	2	1083.5	1083.5	0	2.2	325	Specific	208.2	87.53	87.53	3.4	156	>gB with protein S_cleaved TEV	75	160401_SOliver_Arvin_5160_SL09182A.24951.24951.2	controllerType=0 controllerNumber=1 scan=24951	81.2509
27043:2	1	R.FHQFEGYR.Q			542.255	2	1083.5	1083.5	0	2	325	Specific	208.28	85.91	85.91	3.74	156	>gB with protein S_cleaved TEV	75	160401_SOliver_Arvin_5160_SL09182A.22362.22362.2	controllerType=0 controllerNumber=1 scan=22362	74.2851
32891:2	1	R.FHQFEGYR.Q			542.255	2	1083.5	1083.5	0	1.4	325	Specific	208.78	96.85	96.85	3.4	156	>gB with protein S_cleaved TEV	75	160401_SOliver_Arvin_5160_SL09182A.26440.26440.2	controllerType=0 controllerNumber=1 scan=26440	85.1094
35041:2	1	R.FHQFEGYR.Q			542.255	2	1083.5	1083.5	0	1	325	Specific	210.29	49.92	49.92	2.83	156	>gB with protein S_cleaved TEV	75	160401_SOliver_Arvin_5160_SL09182A.27918.27918.2	controllerType=0 controllerNumber=1 scan=27918	88.9492
33743:2	1	R.FHQFEGYR.Q			542.254	2	1083.5	1083.5	0	0.5	325	Specific	211.99	74.62	74.62	3.08	156	>gB with protein S_cleaved TEV	75	160401_SOliver_Arvin_5160_SL09182A.27025.27025.2	controllerType=0 controllerNumber=1 scan=27025	86.6095
32230:2	1	R.FHQFEGYR.Q			542.255	2	1083.5	1083.5	0	1.9	325	Specific	212.31	117.33	117.33	3.73	156	>gB with protein S_cleaved TEV	75	160401_SOliver_Arvin_5160_SL09182A.25999.25999.2	controllerType=0 controllerNumber=1 scan=25999	83.9825
38669:2	1	R.FHQFEGYR.Q			542.255	2	1083.5	1083.5	0	1.8	325	Specific	212.79	64.94	64.94	3.43	156	>gB with protein S_cleaved TEV	75	160401_SOliver_Arvin_5160_SL09182A.30450.30450.2	controllerType=0 controllerNumber=1 scan=30450	95.3668
31795:2	1	R.FHQFEGYR.Q			542.255	2	1083.5	1083.5	0	1.8	325	Specific	213.79	63	63	3.33	156	>gB with protein S_cleaved TEV	75	160401_SOliver_Arvin_5160_SL09182A.25692.25692.2	controllerType=0 controllerNumber=1 scan=25692	83.1934
30131:2	1	R.FHQFEGYR.Q			542.255	2	1083.5	1083.5	0	1.7	325	Specific	214.03	103.78	103.78	3.44	156	>gB with protein S_cleaved TEV	75	160401_SOliver_Arvin_5160_SL09182A.24567.24567.2	controllerType=0 controllerNumber=1 scan=24567	80.2276
33671:2	1	R.FHQFEGYR.Q			542.255	2	1083.5	1083.5	0	1.4	325	Specific	216.25	69.69	69.69	3.36	156	>gB with protein S_cleaved TEV	75	160401_SOliver_Arvin_5160_SL09182A.26974.26974.2	controllerType=0 controllerNumber=1 scan=26974	86.4764
46937:2	1	R.FHQFEGYR.Q			542.255	2	1083.5	1083.5	0	1.6	325	Specific	216.31	60.47	60.47	2.92	156	>gB with protein S_cleaved TEV	75	160401_SOliver_Arvin_5160_SL09182A.36848.36848.2	controllerType=0 controllerNumber=1 scan=36848	115.021
21229:2	1	R.FHQFEGYR.Q			542.256	2	1083.5	1083.5	0	2.9	325	Specific	219.09	104.74	104.74	3.77	156	>gB with protein S_cleaved TEV	75	160401_SOliver_Arvin_5160_SL09182A.18285.18285.3	controllerType=0 controllerNumber=1 scan=18285	63.5451
31508:2	1	R.FHQFEGYR.Q			542.255	2	1083.5	1083.5	0	1.9	325	Specific	220.48	70.45	70.45	3.77	156	>gB with protein S_cleaved TEV	75	160401_SOliver_Arvin_5160_SL09182A.25498.25498.2	controllerType=0 controllerNumber=1 scan=25498	82.7041
46725:2	1	R.FHQFEGYR.Q			542.254	2	1083.5	1083.5	0	0.4	325	Specific	220.85	80.19	80.19	3.72	156	>gB with protein S_cleaved TEV	75	160401_SOliver_Arvin_5160_SL09182A.36696.36696.2	controllerType=0 controllerNumber=1 scan=36696	114.568
31817:2	1	R.FHQFEGYR.Q			542.255	2	1083.5	1083.5	0	2.2	325	Specific	220.86	84.49	84.49	4.13	156	>gB with protein S_cleaved TEV	75	160401_SOliver_Arvin_5160_SL09182A.25708.25708.2	controllerType=0 controllerNumber=1 scan=25708	83.2345
34013:2	1	R.FHQFEGYR.Q			542.255	2	1083.5	1083.5	0	1.7	325	Specific	222.72	72.67	72.67	3.68	156	>gB with protein S_cleaved TEV	75	160401_SOliver_Arvin_5160_SL09182A.27207.27207.2	controllerType=0 controllerNumber=1 scan=27207	87.0907
32431:2	1	R.FHQFEGYR.Q			542.255	2	1083.5	1083.5	0	1.5	325	Specific	224.55	88.02	88.02	4.17	156	>gB with protein S_cleaved TEV	75	160401_SOliver_Arvin_5160_SL09182A.26126.26126.2	controllerType=0 controllerNumber=1 scan=26126	84.2957
31715:2	1	R.FHQFEGYR.Q			542.255	2	1083.5	1083.5	0	2.3	325	Specific	226.56	91.9	91.9	4.71	156	>gB with protein S_cleaved TEV	75	160401_SOliver_Arvin_5160_SL09182A.25635.25635.2	controllerType=0 controllerNumber=1 scan=25635	83.0481
34128:2	1	R.FHQFEGYR.Q			542.255	2	1083.5	1083.5	0	0.9	325	Specific	227.27	98.2	98.2	4.07	156	>gB with protein S_cleaved TEV	75	160401_SOliver_Arvin_5160_SL09182A.27286.27286.2	controllerType=0 controllerNumber=1 scan=27286	87.3026
33044:2	1	R.FHQFEGYR.Q			542.255	2	1083.5	1083.5	0	1.5	325	Specific	227.97	90.29	90.29	4.52	156	>gB with protein S_cleaved TEV	75	160401_SOliver_Arvin_5160_SL09182A.26544.26544.2	controllerType=0 controllerNumber=1 scan=26544	85.3801
29069:2	1	R.FHQFEGYR.Q			542.255	2	1083.5	1083.5	0	2.6	325	Specific	228.15	60.43	60.43	3.68	156	>gB with protein S_cleaved TEV	75	160401_SOliver_Arvin_5160_SL09182A.23808.23808.2	controllerType=0 controllerNumber=1 scan=23808	78.1799
34737:2	1	R.FHQFEGYR.Q			542.255	2	1083.5	1083.5	0	2	325	Specific	230.48	100.39	100.39	4.31	156	>gB with protein S_cleaved TEV	75	160401_SOliver_Arvin_5160_SL09182A.27719.27719.2	controllerType=0 controllerNumber=1 scan=27719	88.4269
33355:2	1	R.FHQFEGYR.Q			542.256	2	1083.5	1083.5	0	3.2	325	Specific	231.28	94.29	94.29	4.13	156	>gB with protein S_cleaved TEV	75	160401_SOliver_Arvin_5160_SL09182A.26752.26752.2	controllerType=0 controllerNumber=1 scan=26752	85.9179
29602:2	1	R.FHQFEGYR.Q			542.255	2	1083.5	1083.5	0	2.2	325	Specific	232.4	99.12	99.12	4.07	156	>gB with protein S_cleaved TEV	75	160401_SOliver_Arvin_5160_SL09182A.24184.24184.2	controllerType=0 controllerNumber=1 scan=24184	79.2034
30957:2	1	R.FHQFEGYR.Q			542.255	2	1083.5	1083.5	0	1.7	325	Specific	233.23	120.6	120.6	4.25	156	>gB with protein S_cleaved TEV	75	160401_SOliver_Arvin_5160_SL09182A.25127.25127.2	controllerType=0 controllerNumber=1 scan=25127	81.7195
26992:2	1	R.FHQFEGYR.Q			542.255	2	1083.5	1083.5	0	2.8	325	Specific	233.44	107.58	107.58	4.31	156	>gB with protein S_cleaved TEV	75	160401_SOliver_Arvin_5160_SL09182A.22329.22329.2	controllerType=0 controllerNumber=1 scan=22329	74.1975
31557:2	1	R.FHQFEGYR.Q			542.255	2	1083.5	1083.5	0	2.2	325	Specific	234.2	74.05	74.05	4.04	156	>gB with protein S_cleaved TEV	75	160401_SOliver_Arvin_5160_SL09182A.25530.25530.2	controllerType=0 controllerNumber=1 scan=25530	82.7855
32841:2	1	R.FHQFEGYR.Q			542.255	2	1083.5	1083.5	0	1.6	325	Specific	234.59	68.32	68.32	3.77	156	>gB with protein S_cleaved TEV	75	160401_SOliver_Arvin_5160_SL09182A.26407.26407.2	controllerType=0 controllerNumber=1 scan=26407	85.022
33015:2	1	R.FHQFEGYR.Q			542.255	2	1083.5	1083.5	0	1.8	325	Specific	235.1	57.66	57.66	3.88	156	>gB with protein S_cleaved TEV	75	160401_SOliver_Arvin_5160_SL09182A.26523.26523.2	controllerType=0 controllerNumber=1 scan=26523	85.3267
32669:2	1	R.FHQFEGYR.Q			542.255	2	1083.5	1083.5	0	1.9	325	Specific	235.37	107.31	107.31	4.66	156	>gB with protein S_cleaved TEV	75	160401_SOliver_Arvin_5160_SL09182A.26286.26286.2	controllerType=0 controllerNumber=1 scan=26286	84.7012
29944:2	1	R.FHQFEGYR.Q			542.255	2	1083.5	1083.5	0	1.8	325	Specific	237.02	73.59	73.59	4.09	156	>gB with protein S_cleaved TEV	75	160401_SOliver_Arvin_5160_SL09182A.24438.24438.2	controllerType=0 controllerNumber=1 scan=24438	79.8877
35007:2	1	R.FHQFEGYR.Q			542.255	2	1083.5	1083.5	0	1.4	325	Specific	237.68	52.72	52.72	3.55	156	>gB with protein S_cleaved TEV	75	160401_SOliver_Arvin_5160_SL09182A.27897.27897.2	controllerType=0 controllerNumber=1 scan=27897	88.898
31932:2	1	R.FHQFEGYR.Q			542.255	2	1083.5	1083.5	0	2.2	325	Specific	238.09	99.11	99.11	4.13	156	>gB with protein S_cleaved TEV	75	160401_SOliver_Arvin_5160_SL09182A.25787.25787.2	controllerType=0 controllerNumber=1 scan=25787	83.4375
32627:2	1	R.FHQFEGYR.Q			542.255	2	1083.5	1083.5	0	1.7	325	Specific	239.02	67.02	67.02	3.77	156	>gB with protein S_cleaved TEV	75	160401_SOliver_Arvin_5160_SL09182A.26258.26258.2	controllerType=0 controllerNumber=1 scan=26258	84.6284
34832:2	1	R.FHQFEGYR.Q			542.255	2	1083.5	1083.5	0	1.8	325	Specific	241.36	67.32	67.32	4.09	156	>gB with protein S_cleaved TEV	75	160401_SOliver_Arvin_5160_SL09182A.27782.27782.2	controllerType=0 controllerNumber=1 scan=27782	88.5941
32210:2	1	R.FHQFEGYR.Q			542.255	2	1083.5	1083.5	0	1.4	325	Specific	241.98	97.84	97.84	4.51	156	>gB with protein S_cleaved TEV	75	160401_SOliver_Arvin_5160_SL09182A.25984.25984.2	controllerType=0 controllerNumber=1 scan=25984	83.9446
32002:2	1	R.FHQFEGYR.Q			542.255	2	1083.5	1083.5	0	2.2	325	Specific	243.23	77.93	77.93	4.44	156	>gB with protein S_cleaved TEV	75	160401_SOliver_Arvin_5160_SL09182A.25835.25835.2	controllerType=0 controllerNumber=1 scan=25835	83.5626
31419:2	1	R.FHQFEGYR.Q			542.256	2	1083.5	1083.5	0	2.9	325	Specific	244.06	120.76	120.76	4.42	156	>gB with protein S_cleaved TEV	75	160401_SOliver_Arvin_5160_SL09182A.25436.25436.2	controllerType=0 controllerNumber=1 scan=25436	82.545
31835:2	1	R.FHQFEGYR.Q			542.256	2	1083.5	1083.5	0	3.1	325	Specific	245.05	67.72	67.72	4.25	156	>gB with protein S_cleaved TEV	75	160401_SOliver_Arvin_5160_SL09182A.25721.25721.2	controllerType=0 controllerNumber=1 scan=25721	83.2682
32454:2	1	R.FHQFEGYR.Q			542.255	2	1083.5	1083.5	0	1.4	325	Specific	245.24	144.1	144.1	4.85	156	>gB with protein S_cleaved TEV	75	160401_SOliver_Arvin_5160_SL09182A.26142.26142.2	controllerType=0 controllerNumber=1 scan=26142	84.3357
34217:2	1	R.FHQFEGYR.Q			542.255	2	1083.5	1083.5	0	2.2	325	Specific	245.32	80.02	80.02	4.25	156	>gB with protein S_cleaved TEV	75	160401_SOliver_Arvin_5160_SL09182A.27346.27346.2	controllerType=0 controllerNumber=1 scan=27346	87.4597
32155:2	1	R.FHQFEGYR.Q			542.255	2	1083.5	1083.5	0	1.5	325	Specific	245.53	120.68	120.68	4.61	156	>gB with protein S_cleaved TEV	75	160401_SOliver_Arvin_5160_SL09182A.25946.25946.2	controllerType=0 controllerNumber=1 scan=25946	83.8511
34147:2	1	R.FHQFEGYR.Q			542.255	2	1083.5	1083.5	0	2.4	325	Specific	245.56	109.38	109.38	4.29	156	>gB with protein S_cleaved TEV	75	160401_SOliver_Arvin_5160_SL09182A.27298.27298.2	controllerType=0 controllerNumber=1 scan=27298	87.3349
32083:2	1	R.FHQFEGYR.Q			542.255	2	1083.5	1083.5	0	1.8	325	Specific	246.01	128.04	128.04	4.81	156	>gB with protein S_cleaved TEV	75	160401_SOliver_Arvin_5160_SL09182A.25893.25893.2	controllerType=0 controllerNumber=1 scan=25893	83.7151
34908:2	1	R.FHQFEGYR.Q			542.254	2	1083.5	1083.5	0	0.7	325	Specific	246.47	78.09	78.09	3.77	156	>gB with protein S_cleaved TEV	75	160401_SOliver_Arvin_5160_SL09182A.27835.27835.2	controllerType=0 controllerNumber=1 scan=27835	88.7365
32707:2	1	R.FHQFEGYR.Q			542.255	2	1083.5	1083.5	0	1.8	325	Specific	247.53	98	98	4.7	156	>gB with protein S_cleaved TEV	75	160401_SOliver_Arvin_5160_SL09182A.26314.26314.2	controllerType=0 controllerNumber=1 scan=26314	84.7762
32520:2	1	R.FHQFEGYR.Q			542.255	2	1083.5	1083.5	0	2.4	325	Specific	248.71	105.18	105.18	4.47	156	>gB with protein S_cleaved TEV	75	160401_SOliver_Arvin_5160_SL09182A.26184.26184.2	controllerType=0 controllerNumber=1 scan=26184	84.4427
23659:2	1	R.FHQFEGYR.Q			542.255	2	1083.5	1083.5	0	1.5	325	Specific	250.9	96.03	96.03	4.36	156	>gB with protein S_cleaved TEV	75	160401_SOliver_Arvin_5160_SL09182A.20033.20033.2	controllerType=0 controllerNumber=1 scan=20033	68.1133
34640:2	1	R.FHQFEGYR.Q			542.255	2	1083.5	1083.5	0	2.5	325	Specific	251.42	96.45	96.45	4.33	156	>gB with protein S_cleaved TEV	75	160401_SOliver_Arvin_5160_SL09182A.27655.27655.2	controllerType=0 controllerNumber=1 scan=27655	88.2539
32052:2	1	R.FHQFEGYR.Q			542.255	2	1083.5	1083.5	0	1.4	325	Specific	252.15	113.6	113.6	4.32	156	>gB with protein S_cleaved TEV	75	160401_SOliver_Arvin_5160_SL09182A.25869.25869.2	controllerType=0 controllerNumber=1 scan=25869	83.6495
35905:2	1	R.FHQFEGYR.Q			542.255	2	1083.5	1083.5	0	1.3	325	Specific	253.05	94.79	94.79	4.51	156	>gB with protein S_cleaved TEV	75	160401_SOliver_Arvin_5160_SL09182A.28517.28517.2	controllerType=0 controllerNumber=1 scan=28517	90.443
31482:2	1	R.FHQFEGYR.Q			542.255	2	1083.5	1083.5	0	2.2	325	Specific	256.26	85.86	85.86	4.33	156	>gB with protein S_cleaved TEV	75	160401_SOliver_Arvin_5160_SL09182A.25481.25481.2	controllerType=0 controllerNumber=1 scan=25481	82.6619
31466:2	1	R.FHQFEGYR.Q			542.255	2	1083.5	1083.5	0	1.1	325	Specific	256.54	53.06	53.06	3.9	156	>gB with protein S_cleaved TEV	75	160401_SOliver_Arvin_5160_SL09182A.25470.25470.2	controllerType=0 controllerNumber=1 scan=25470	82.6318
33969:2	1	R.FHQFEGYR.Q			542.255	2	1083.5	1083.5	0	1.8	325	Specific	256.81	99.52	99.52	4.7	156	>gB with protein S_cleaved TEV	75	160401_SOliver_Arvin_5160_SL09182A.27178.27178.2	controllerType=0 controllerNumber=1 scan=27178	87.011
27645:2	1	R.FHQFEGYR.Q			542.255	2	1083.5	1083.5	0	2.3	325	Specific	257.56	124.91	124.91	4.81	156	>gB with protein S_cleaved TEV	75	160401_SOliver_Arvin_5160_SL09182A.22778.22778.2	controllerType=0 controllerNumber=1 scan=22778	75.4055
32550:2	1	R.FHQFEGYR.Q			542.255	2	1083.5	1083.5	0	1.9	325	Specific	259.19	131.92	131.92	4.81	156	>gB with protein S_cleaved TEV	75	160401_SOliver_Arvin_5160_SL09182A.26204.26204.2	controllerType=0 controllerNumber=1 scan=26204	84.4934
31885:2	1	R.FHQFEGYR.Q			542.255	2	1083.5	1083.5	0	1.5	325	Specific	260	72.71	72.71	4.09	156	>gB with protein S_cleaved TEV	75	160401_SOliver_Arvin_5160_SL09182A.25755.25755.2	controllerType=0 controllerNumber=1 scan=25755	83.3555
31540:2	1	R.FHQFEGYR.Q			542.255	2	1083.5	1083.5	0	2	325	Specific	263.3	82.71	82.71	4.66	156	>gB with protein S_cleaved TEV	75	160401_SOliver_Arvin_5160_SL09182A.25518.25518.2	controllerType=0 controllerNumber=1 scan=25518	82.7537
31653:2	1	R.FHQFEGYR.Q			542.255	2	1083.5	1083.5	0	2.6	325	Specific	264.54	92.01	92.01	4.66	156	>gB with protein S_cleaved TEV	75	160401_SOliver_Arvin_5160_SL09182A.25596.25596.2	controllerType=0 controllerNumber=1 scan=25596	82.9524
31770:2	1	R.FHQFEGYR.Q			542.255	2	1083.5	1083.5	0	1.1	325	Specific	264.82	81.39	81.39	4.49	156	>gB with protein S_cleaved TEV	75	160401_SOliver_Arvin_5160_SL09182A.25674.25674.2	controllerType=0 controllerNumber=1 scan=25674	83.1473
35097:2	1	R.FHQFEGYR.Q			542.255	2	1083.5	1083.5	0	1.9	325	Specific	265.84	95.81	95.81	4.47	156	>gB with protein S_cleaved TEV	75	160401_SOliver_Arvin_5160_SL09182A.27955.27955.2	controllerType=0 controllerNumber=1 scan=27955	89.039
32981:2	1	R.FHQFEGYR.Q			542.254	2	1083.5	1083.5	0	0.7	325	Specific	269.18	110.72	110.72	4.87	156	>gB with protein S_cleaved TEV	75	160401_SOliver_Arvin_5160_SL09182A.26501.26501.2	controllerType=0 controllerNumber=1 scan=26501	85.2713
27086:2	1	R.FHQFEGYR.Q			542.255	2	1083.5	1083.5	0	1.4	325	Specific	269.59	143.14	143.14	5.02	156	>gB with protein S_cleaved TEV	75	160401_SOliver_Arvin_5160_SL09182A.22391.22391.2	controllerType=0 controllerNumber=1 scan=22391	74.3634
31682:2	1	R.FHQFEGYR.Q			542.255	2	1083.5	1083.5	0	2.6	325	Specific	269.76	99.89	99.89	4.89	156	>gB with protein S_cleaved TEV	75	160401_SOliver_Arvin_5160_SL09182A.25613.25613.2	controllerType=0 controllerNumber=1 scan=25613	82.9949
31630:2	1	R.FHQFEGYR.Q			542.255	2	1083.5	1083.5	0	2.5	325	Specific	270.95	66.65	66.65	4.22	156	>gB with protein S_cleaved TEV	75	160401_SOliver_Arvin_5160_SL09182A.25580.25580.2	controllerType=0 controllerNumber=1 scan=25580	82.911
31957:2	1	R.FHQFEGYR.Q			542.255	2	1083.5	1083.5	0	1.8	325	Specific	271.09	77.45	77.45	4.42	156	>gB with protein S_cleaved TEV	75	160401_SOliver_Arvin_5160_SL09182A.25804.25804.2	controllerType=0 controllerNumber=1 scan=25804	83.4808
31910:2	1	R.FHQFEGYR.Q			542.255	2	1083.5	1083.5	0	1.9	325	Specific	275.1	116.12	116.12	4.45	156	>gB with protein S_cleaved TEV	75	160401_SOliver_Arvin_5160_SL09182A.25773.25773.2	controllerType=0 controllerNumber=1 scan=25773	83.4017
21619:2	1	R.FHQFEGYR.Q			542.255	2	1083.5	1083.5	0	1.1	325	Specific	282.05	108.4	108.4	5.37	156	>gB with protein S_cleaved TEV	75	160401_SOliver_Arvin_5160_SL09182A.18563.18563.2	controllerType=0 controllerNumber=1 scan=18563	64.2854
28047:2	1	R.FHQFEGYR.Q			542.255	2	1083.5	1083.5	0	2.3	325	Specific	283.68	77.03	77.03	4.8	156	>gB with protein S_cleaved TEV	75	160401_SOliver_Arvin_5160_SL09182A.23057.23057.2	controllerType=0 controllerNumber=1 scan=23057	76.158
32277:2	1	R.FHQFEGYR.Q			542.256	2	1083.5	1083.5	0	2.9	325	Specific	283.87	113.94	113.94	4.84	156	>gB with protein S_cleaved TEV	75	160401_SOliver_Arvin_5160_SL09182A.26030.26030.2	controllerType=0 controllerNumber=1 scan=26030	84.0592
31360:2	1	R.FHQFEGYR.Q			542.255	2	1083.5	1083.5	0	2.4	325	Specific	287.02	100.36	100.36	4.6	156	>gB with protein S_cleaved TEV	75	160401_SOliver_Arvin_5160_SL09182A.25399.25399.2	controllerType=0 controllerNumber=1 scan=25399	82.4478
33718:2	1	R.FHQFEGYR.Q			542.254	2	1083.5	1083.5	0	0.7	325	Specific	292.21	117.14	117.14	5.08	156	>gB with protein S_cleaved TEV	75	160401_SOliver_Arvin_5160_SL09182A.27010.27010.2	controllerType=0 controllerNumber=1 scan=27010	86.569
28577:2	1	R.FHQFEGYR.Q			542.255	2	1083.5	1083.5	0	1.9	325	Specific	295.06	105.95	105.95	5.05	156	>gB with protein S_cleaved TEV	75	160401_SOliver_Arvin_5160_SL09182A.23434.23434.2	controllerType=0 controllerNumber=1 scan=23434	77.1733
22164:2	1	R.FHQFEGYR.Q			542.255	2	1083.5	1083.5	0	2	325	Specific	316.82	129.06	129.06	5.59	156	>gB with protein S_cleaved TEV	75	160401_SOliver_Arvin_5160_SL09182A.18946.18946.2	controllerType=0 controllerNumber=1 scan=18946	65.3013
00463:2	1	R.QRDLDTR.A			452.237	2	903.466	903.464	0	1.8	333	Specific	200.97	8.74	8.74	0.55	156	>gB with protein S_cleaved TEV	75	160401_SOliver_Arvin_5160_SL09182A.438.438.2	controllerType=0 controllerNumber=1 scan=438	1.5688
00021:2	1	R.QRDLDTR.A			452.237	2	903.466	903.464	0	2	333	Specific	220.64	25.44	25.44	2.7	156	>gB with protein S_cleaved TEV	75	160401_SOliver_Arvin_5160_SL09182A.31.31.2	controllerType=0 controllerNumber=1 scan=31	0.1848
00194:2	1	R.QRDLDTR.A			452.236	2	903.466	903.464	0	1.7	333	Specific	245.39	11.89	11.89	2.63	156	>gB with protein S_cleaved TEV	75	160401_SOliver_Arvin_5160_SL09182A.195.195.2	controllerType=0 controllerNumber=1 scan=195	0.7651
00487:2	1	R.Q[-17.027]RDLDTR.A		Q[-17]	443.724	2	886.44	886.438	0	2.4	333	Specific	186	9.3	9.3	0.55	156	>gB with protein S_cleaved TEV	75	160401_SOliver_Arvin_5160_SL09182A.461.461.2	controllerType=0 controllerNumber=1 scan=461	1.6604
00404:2	1	R.Q[-17.027]RDLDTR.A		Q[-17]	443.723	2	886.439	886.438	0	1.4	333	Specific	199.03	8.18	8.18	0.62	156	>gB with protein S_cleaved TEV	75	160401_SOliver_Arvin_5160_SL09182A.384.384.2	controllerType=0 controllerNumber=1 scan=384	1.3906
00047:2	1	R.Q[-17.027]RDLDTR.A		Q[-17]	443.724	2	886.44	886.438	0	2.4	333	Specific	201.23	20.26	20.26	2.35	156	>gB with protein S_cleaved TEV	75	160401_SOliver_Arvin_5160_SL09182A.54.54.2	controllerType=0 controllerNumber=1 scan=54	0.2628
02028:2	1	R.Q[-17.027]RDLDTR.A		Q[-17]	443.723	2	886.439	886.438	0	1.2	333	Specific	261.61	40.39	40.39	3.33	156	>gB with protein S_cleaved TEV	75	160401_SOliver_Arvin_5160_SL09182A.3393.3393.2	controllerType=0 controllerNumber=1 scan=3393	20.017
08245:2	1	R.ALLEPAAR.N			420.751	2	840.495	840.494	0	2	340	Specific	218.22	30.42	30.42	2.85	156	>gB with protein S_cleaved TEV	75	160401_SOliver_Arvin_5160_SL09182A.8591.8591.2	controllerType=0 controllerNumber=1 scan=8591	37.0927
12534:2	1	R.ALLEPAAR.N			420.751	2	840.495	840.494	0	1.8	340	Specific	221.66	43.72	43.72	4.72	156	>gB with protein S_cleaved TEV	75	160401_SOliver_Arvin_5160_SL09182A.11812.11812.2	controllerType=0 controllerNumber=1 scan=11812	46.1513
11499:2	1	R.ALLEPAAR.N			420.751	2	840.495	840.494	0	1.4	340	Specific	261.28	36.34	36.34	4.5	156	>gB with protein S_cleaved TEV	75	160401_SOliver_Arvin_5160_SL09182A.11053.11053.2	controllerType=0 controllerNumber=1 scan=11053	43.9678
11003:2	1	R.ALLEPAAR.N			420.751	2	840.495	840.494	0	1.7	340	Specific	263.72	49.26	49.26	5.22	156	>gB with protein S_cleaved TEV	75	160401_SOliver_Arvin_5160_SL09182A.10670.10670.2	controllerType=0 controllerNumber=1 scan=10670	42.9559
11959:2	1	R.ALLEPAAR.N			420.751	2	840.496	840.494	0	2.2	340	Specific	264.42	65.19	65.19	5.52	156	>gB with protein S_cleaved TEV	75	160401_SOliver_Arvin_5160_SL09182A.11384.11384.2	controllerType=0 controllerNumber=1 scan=11384	44.8625
11355:2	1	R.ALLEPAAR.N			420.751	2	840.495	840.494	0	1.9	340	Specific	265.64	56.87	56.87	5.22	156	>gB with protein S_cleaved TEV	75	160401_SOliver_Arvin_5160_SL09182A.10945.10945.2	controllerType=0 controllerNumber=1 scan=10945	43.6737
12913:2	1	R.ALLEPAAR.N			420.752	2	840.496	840.494	0	2.4	340	Specific	266.24	61.99	61.99	5.79	156	>gB with protein S_cleaved TEV	75	160401_SOliver_Arvin_5160_SL09182A.12137.12137.2	controllerType=0 controllerNumber=1 scan=12137	47.2042
11314:2	1	R.ALLEPAAR.N			420.751	2	840.495	840.494	0	2	340	Specific	267.66	48.87	48.87	4.89	156	>gB with protein S_cleaved TEV	75	160401_SOliver_Arvin_5160_SL09182A.10914.10914.2	controllerType=0 controllerNumber=1 scan=10914	43.5941
12875:2	1	R.ALLEPAAR.N			420.751	2	840.495	840.494	0	1.9	340	Specific	275.09	59.21	59.21	4.48	156	>gB with protein S_cleaved TEV	75	160401_SOliver_Arvin_5160_SL09182A.12107.12107.2	controllerType=0 controllerNumber=1 scan=12107	47.1213
11246:2	1	R.ALLEPAAR.N			420.751	2	840.495	840.494	0	2	340	Specific	276	86.65	86.65	6.31	156	>gB with protein S_cleaved TEV	75	160401_SOliver_Arvin_5160_SL09182A.10859.10859.2	controllerType=0 controllerNumber=1 scan=10859	43.4508
11181:2	1	R.ALLEPAAR.N			420.751	2	840.495	840.494	0	1.5	340	Specific	282.62	68.01	68.01	5.66	156	>gB with protein S_cleaved TEV	75	160401_SOliver_Arvin_5160_SL09182A.10809.10809.2	controllerType=0 controllerNumber=1 scan=10809	43.3183
13100:2	1	R.ALLEPAAR.N			420.752	2	840.496	840.494	0	2.8	340	Specific	300.16	53.08	53.08	5.16	156	>gB with protein S_cleaved TEV	75	160401_SOliver_Arvin_5160_SL09182A.12279.12279.2	controllerType=0 controllerNumber=1 scan=12279	47.5771
08336:2	1	R.ALLEPAAR.N			420.752	2	840.496	840.494	0	2.5	340	Specific	319.61	60.46	60.46	5.96	156	>gB with protein S_cleaved TEV	75	160401_SOliver_Arvin_5160_SL09182A.8661.8661.2	controllerType=0 controllerNumber=1 scan=8661	37.3265
09346:2	1	R.ALLEPAAR.N			420.752	2	840.496	840.494	0	2.5	340	Specific	328.38	109.51	109.51	6.73	156	>gB with protein S_cleaved TEV	75	160401_SOliver_Arvin_5160_SL09182A.9415.9415.2	controllerType=0 controllerNumber=1 scan=9415	39.3753
10350:2	1	R.ALLEPAAR.N			420.751	2	840.495	840.494	0	2	340	Specific	333.85	62.04	62.04	6.28	156	>gB with protein S_cleaved TEV	75	160401_SOliver_Arvin_5160_SL09182A.10149.10149.2	controllerType=0 controllerNumber=1 scan=10149	41.405
09865:2	1	R.ALLEPAAR.N			420.751	2	840.495	840.494	0	1.6	340	Specific	344.53	68.96	68.96	6.07	156	>gB with protein S_cleaved TEV	75	160401_SOliver_Arvin_5160_SL09182A.9799.9799.2	controllerType=0 controllerNumber=1 scan=9799	40.3911
08849:2	1	R.ALLEPAAR.N			420.752	2	840.496	840.494	0	2.7	340	Specific	357.51	79.01	79.01	6.3	156	>gB with protein S_cleaved TEV	75	160401_SOliver_Arvin_5160_SL09182A.9023.9023.2	controllerType=0 controllerNumber=1 scan=9023	38.3522
45382:3	1	R.NFLVTPHLTVGWNWK.P			604.66	3	1811.96	1811.96	0	2.8	348	Specific	67.04	12.01	12.01	2.44	156	>gB with protein S_cleaved TEV	75	160401_SOliver_Arvin_5160_SL09182A.35118.35118.3	controllerType=0 controllerNumber=1 scan=35118	107.84
17326:2	1	K.RTEVC[+71.037]SLVK.W		C[+71]	553.307	2	1105.61	1105.6	0	2.5	365	Specific	114.38	5.73	5.73	0.57	156	>gB with protein S_cleaved TEV	75	160401_SOliver_Arvin_5160_SL09182A.15453.15453.2	controllerType=0 controllerNumber=1 scan=15453	56.01
21420:2	1	K.RTEVC[+71.037]SLVK.W		C[+71]	553.306	2	1105.6	1105.6	0	0.9	365	Specific	141.43	8.41	8.41	1.92	156	>gB with protein S_cleaved TEV	75	160401_SOliver_Arvin_5160_SL09182A.18426.18426.2	controllerType=0 controllerNumber=1 scan=18426	63.9206
18510:2	1	K.RTEVC[+71.037]SLVK.W		C[+71]	553.307	2	1105.61	1105.6	0	2.1	365	Specific	141.48	8.79	8.79	2.11	156	>gB with protein S_cleaved TEV	75	160401_SOliver_Arvin_5160_SL09182A.16334.16334.2	controllerType=0 controllerNumber=1 scan=16334	58.2986
20674:2	1	K.RTEVC[+71.037]SLVK.W		C[+71]	553.307	2	1105.61	1105.6	0	2.4	365	Specific	143.34	28.06	28.06	2.36	156	>gB with protein S_cleaved TEV	75	160401_SOliver_Arvin_5160_SL09182A.17893.17893.2	controllerType=0 controllerNumber=1 scan=17893	62.5181
27500:2	1	K.RTEVC[+71.037]SLVK.W		C[+71]	553.306	2	1105.61	1105.6	0	1.9	365	Specific	146.36	17.39	17.39	2.11	156	>gB with protein S_cleaved TEV	75	160401_SOliver_Arvin_5160_SL09182A.22684.22684.2	controllerType=0 controllerNumber=1 scan=22684	75.145
21330:2	1	K.RTEVC[+71.037]SLVK.W		C[+71]	553.306	2	1105.61	1105.6	0	1.6	365	Specific	150.23	11.75	11.75	2.15	156	>gB with protein S_cleaved TEV	75	160401_SOliver_Arvin_5160_SL09182A.18359.18359.2	controllerType=0 controllerNumber=1 scan=18359	63.7439
20767:2	1	K.RTEVC[+71.037]SLVK.W		C[+71]	553.306	2	1105.61	1105.6	0	1.6	365	Specific	154.43	19.53	19.53	1.92	156	>gB with protein S_cleaved TEV	75	160401_SOliver_Arvin_5160_SL09182A.17957.17957.2	controllerType=0 controllerNumber=1 scan=17957	62.6828
14608:2	1	K.RTEVC[+71.037]SLVK.W		C[+71]	553.306	2	1105.61	1105.6	0	1.9	365	Specific	155.58	48.52	48.52	3.03	156	>gB with protein S_cleaved TEV	75	160401_SOliver_Arvin_5160_SL09182A.13376.13376.2	controllerType=0 controllerNumber=1 scan=13376	50.398
20047:2	1	K.RTEVC[+71.037]SLVK.W		C[+71]	553.306	2	1105.61	1105.6	0	1.5	365	Specific	157.41	12.69	12.69	1.92	156	>gB with protein S_cleaved TEV	75	160401_SOliver_Arvin_5160_SL09182A.17458.17458.2	controllerType=0 controllerNumber=1 scan=17458	61.3879
20885:2	1	K.RTEVC[+71.037]SLVK.W		C[+71]	553.306	2	1105.61	1105.6	0	1.9	365	Specific	161.64	5.11	5.11	1.64	156	>gB with protein S_cleaved TEV	75	160401_SOliver_Arvin_5160_SL09182A.18034.18034.2	controllerType=0 controllerNumber=1 scan=18034	62.8878
18407:2	1	K.RTEVC[+71.037]SLVK.W		C[+71]	553.307	2	1105.61	1105.6	0	2.4	365	Specific	166.87	49.89	49.89	2.86	156	>gB with protein S_cleaved TEV	75	160401_SOliver_Arvin_5160_SL09182A.16261.16261.2	controllerType=0 controllerNumber=1 scan=16261	58.1126
20543:2	1	K.RTEVC[+71.037]SLVK.W		C[+71]	553.307	2	1105.61	1105.6	0	2.3	365	Specific	170.32	19.84	19.84	2.11	156	>gB with protein S_cleaved TEV	75	160401_SOliver_Arvin_5160_SL09182A.17801.17801.2	controllerType=0 controllerNumber=1 scan=17801	62.2753
19815:2	1	K.RTEVC[+71.037]SLVK.W		C[+71]	553.307	2	1105.61	1105.6	0	2.1	365	Specific	170.58	3.84	3.84	2.5	156	>gB with protein S_cleaved TEV	75	160401_SOliver_Arvin_5160_SL09182A.17294.17294.2	controllerType=0 controllerNumber=1 scan=17294	60.9239
20727:2	1	K.RTEVC[+71.037]SLVK.W		C[+71]	553.307	2	1105.61	1105.6	0	2.8	365	Specific	172.59	16.17	16.17	2.11	156	>gB with protein S_cleaved TEV	75	160401_SOliver_Arvin_5160_SL09182A.17927.17927.2	controllerType=0 controllerNumber=1 scan=17927	62.6063
29288:2	1	K.RTEVC[+71.037]SLVK.W		C[+71]	553.306	2	1105.6	1105.6	0	0.7	365	Specific	173.81	10.99	10.99	1.92	156	>gB with protein S_cleaved TEV	75	160401_SOliver_Arvin_5160_SL09182A.23962.23962.2	controllerType=0 controllerNumber=1 scan=23962	78.5955
17819:2	1	K.RTEVC[+71.037]SLVK.W		C[+71]	553.307	2	1105.61	1105.6	0	2.8	365	Specific	175.25	4.47	4.47	1.64	156	>gB with protein S_cleaved TEV	75	160401_SOliver_Arvin_5160_SL09182A.15845.15845.2	controllerType=0 controllerNumber=1 scan=15845	57.0168
20473:2	1	K.RTEVC[+71.037]SLVK.W		C[+71]	553.307	2	1105.61	1105.6	0	2.3	365	Specific	179.6	16.67	16.67	2.35	156	>gB with protein S_cleaved TEV	75	160401_SOliver_Arvin_5160_SL09182A.17751.17751.2	controllerType=0 controllerNumber=1 scan=17751	62.147
20501:2	1	K.RTEVC[+71.037]SLVK.W		C[+71]	553.307	2	1105.61	1105.6	0	2.7	365	Specific	181.38	43.07	43.07	2.83	156	>gB with protein S_cleaved TEV	75	160401_SOliver_Arvin_5160_SL09182A.17771.17771.2	controllerType=0 controllerNumber=1 scan=17771	62.1975
25310:2	1	K.RTEVC[+71.037]SLVK.W		C[+71]	553.307	2	1105.61	1105.6	0	2.5	365	Specific	182.57	34.13	34.13	2.7	156	>gB with protein S_cleaved TEV	75	160401_SOliver_Arvin_5160_SL09182A.21161.21161.2	controllerType=0 controllerNumber=1 scan=21161	71.0714
14069:2	1	K.RTEVC[+71.037]SLVK.W		C[+71]	553.307	2	1105.61	1105.6	0	2	365	Specific	182.67	46.34	46.34	3.21	156	>gB with protein S_cleaved TEV	75	160401_SOliver_Arvin_5160_SL09182A.12971.12971.2	controllerType=0 controllerNumber=1 scan=12971	49.3794
21735:2	1	K.RTEVC[+71.037]SLVK.W		C[+71]	553.306	2	1105.61	1105.6	0	1.7	365	Specific	183.08	18.85	18.85	1.64	156	>gB with protein S_cleaved TEV	75	160401_SOliver_Arvin_5160_SL09182A.18644.18644.2	controllerType=0 controllerNumber=1 scan=18644	64.4977
20403:2	1	K.RTEVC[+71.037]SLVK.W		C[+71]	553.307	2	1105.61	1105.6	0	2.4	365	Specific	185	11.86	11.86	2.35	156	>gB with protein S_cleaved TEV	75	160401_SOliver_Arvin_5160_SL09182A.17705.17705.2	controllerType=0 controllerNumber=1 scan=17705	62.0273
23711:2	1	K.RTEVC[+71.037]SLVK.W		C[+71]	553.306	2	1105.61	1105.6	0	1.9	365	Specific	185.93	6.62	6.62	2.11	156	>gB with protein S_cleaved TEV	75	160401_SOliver_Arvin_5160_SL09182A.20069.20069.2	controllerType=0 controllerNumber=1 scan=20069	68.203
21672:2	1	K.RTEVC[+71.037]SLVK.W		C[+71]	553.306	2	1105.6	1105.6	0	1	365	Specific	187.53	11.29	11.29	2.15	156	>gB with protein S_cleaved TEV	75	160401_SOliver_Arvin_5160_SL09182A.18600.18600.2	controllerType=0 controllerNumber=1 scan=18600	64.3815
20381:2	1	K.RTEVC[+71.037]SLVK.W		C[+71]	553.306	2	1105.61	1105.6	0	1.7	365	Specific	188.19	27.8	27.8	2.36	156	>gB with protein S_cleaved TEV	75	160401_SOliver_Arvin_5160_SL09182A.17689.17689.2	controllerType=0 controllerNumber=1 scan=17689	61.9864
21845:2	1	K.RTEVC[+71.037]SLVK.W		C[+71]	553.307	2	1105.61	1105.6	0	2.1	365	Specific	190.35	39.14	39.14	2.61	156	>gB with protein S_cleaved TEV	75	160401_SOliver_Arvin_5160_SL09182A.18723.18723.2	controllerType=0 controllerNumber=1 scan=18723	64.7064
21538:2	1	K.RTEVC[+71.037]SLVK.W		C[+71]	553.306	2	1105.61	1105.6	0	1.9	365	Specific	191.42	35.85	35.85	2.7	156	>gB with protein S_cleaved TEV	75	160401_SOliver_Arvin_5160_SL09182A.18507.18507.2	controllerType=0 controllerNumber=1 scan=18507	64.1329
15100:2	1	K.RTEVC[+71.037]SLVK.W		C[+71]	553.306	2	1105.61	1105.6	0	1.9	365	Specific	192.98	80.89	80.89	3.67	156	>gB with protein S_cleaved TEV	75	160401_SOliver_Arvin_5160_SL09182A.13755.13755.2	controllerType=0 controllerNumber=1 scan=13755	51.4129
21001:2	1	K.RTEVC[+71.037]SLVK.W		C[+71]	553.307	2	1105.61	1105.6	0	2.4	365	Specific	198.51	42.86	42.86	3.03	156	>gB with protein S_cleaved TEV	75	160401_SOliver_Arvin_5160_SL09182A.18115.18115.2	controllerType=0 controllerNumber=1 scan=18115	63.0967
21486:2	1	K.RTEVC[+71.037]SLVK.W		C[+71]	553.306	2	1105.61	1105.6	0	1.6	365	Specific	200.24	24.11	24.11	2.63	156	>gB with protein S_cleaved TEV	75	160401_SOliver_Arvin_5160_SL09182A.18472.18472.2	controllerType=0 controllerNumber=1 scan=18472	64.0423
21030:2	1	K.RTEVC[+71.037]SLVK.W		C[+71]	553.307	2	1105.61	1105.6	0	2.3	365	Specific	203.76	33	33	2.61	156	>gB with protein S_cleaved TEV	75	160401_SOliver_Arvin_5160_SL09182A.18135.18135.2	controllerType=0 controllerNumber=1 scan=18135	63.1471
20145:2	1	K.RTEVC[+71.037]SLVK.W		C[+71]	553.306	2	1105.61	1105.6	0	1.5	365	Specific	204.34	2.83	2.83	1.92	156	>gB with protein S_cleaved TEV	75	160401_SOliver_Arvin_5160_SL09182A.17524.17524.2	controllerType=0 controllerNumber=1 scan=17524	61.5588
21882:2	1	K.RTEVC[+71.037]SLVK.W		C[+71]	553.307	2	1105.61	1105.6	0	2	365	Specific	205.74	23.1	23.1	2.61	156	>gB with protein S_cleaved TEV	75	160401_SOliver_Arvin_5160_SL09182A.18749.18749.2	controllerType=0 controllerNumber=1 scan=18749	64.7754
20358:2	1	K.RTEVC[+71.037]SLVK.W		C[+71]	553.306	2	1105.61	1105.6	0	1.5	365	Specific	206.72	33.28	33.28	2.63	156	>gB with protein S_cleaved TEV	75	160401_SOliver_Arvin_5160_SL09182A.17672.17672.2	controllerType=0 controllerNumber=1 scan=17672	61.9427
22518:2	1	K.RTEVC[+71.037]SLVK.W		C[+71]	553.306	2	1105.61	1105.6	0	1.5	365	Specific	207.8	15.38	15.38	1.92	156	>gB with protein S_cleaved TEV	75	160401_SOliver_Arvin_5160_SL09182A.19203.19203.2	controllerType=0 controllerNumber=1 scan=19203	65.9685
12993:2	1	K.RTEVC[+71.037]SLVK.W		C[+71]	553.307	2	1105.61	1105.6	0	2.6	365	Specific	210.02	97.48	97.48	3.8	156	>gB with protein S_cleaved TEV	75	160401_SOliver_Arvin_5160_SL09182A.12195.12195.2	controllerType=0 controllerNumber=1 scan=12195	47.3567
23419:2	1	K.RTEVC[+71.037]SLVK.W		C[+71]	553.307	2	1105.61	1105.6	0	2.8	365	Specific	214.05	27.32	27.32	2.36	156	>gB with protein S_cleaved TEV	75	160401_SOliver_Arvin_5160_SL09182A.19865.19865.2	controllerType=0 controllerNumber=1 scan=19865	67.684
23393:2	1	K.RTEVC[+71.037]SLVK.W		C[+71]	553.307	2	1105.61	1105.6	0	2.7	365	Specific	214.2	9.34	9.34	2.35	156	>gB with protein S_cleaved TEV	75	160401_SOliver_Arvin_5160_SL09182A.19848.19848.2	controllerType=0 controllerNumber=1 scan=19848	67.641
23101:2	1	K.RTEVC[+71.037]SLVK.W		C[+71]	553.306	2	1105.61	1105.6	0	1.7	365	Specific	216.11	16.22	16.22	2.35	156	>gB with protein S_cleaved TEV	75	160401_SOliver_Arvin_5160_SL09182A.19631.19631.2	controllerType=0 controllerNumber=1 scan=19631	67.0988
20193:2	1	K.RTEVC[+71.037]SLVK.W		C[+71]	553.307	2	1105.61	1105.6	0	2.3	365	Specific	216.22	18.47	18.47	2.35	156	>gB with protein S_cleaved TEV	75	160401_SOliver_Arvin_5160_SL09182A.17556.17556.2	controllerType=0 controllerNumber=1 scan=17556	61.6422
20593:2	1	K.RTEVC[+71.037]SLVK.W		C[+71]	553.307	2	1105.61	1105.6	0	2.7	365	Specific	219.77	37.14	37.14	2.36	156	>gB with protein S_cleaved TEV	75	160401_SOliver_Arvin_5160_SL09182A.17836.17836.2	controllerType=0 controllerNumber=1 scan=17836	62.3652
20226:2	1	K.RTEVC[+71.037]SLVK.W		C[+71]	553.307	2	1105.61	1105.6	0	2.5	365	Specific	223.89	74.5	74.5	4.04	156	>gB with protein S_cleaved TEV	75	160401_SOliver_Arvin_5160_SL09182A.17579.17579.2	controllerType=0 controllerNumber=1 scan=17579	61.7
21980:2	1	K.RTEVC[+71.037]SLVK.W		C[+71]	553.307	2	1105.61	1105.6	0	2.4	365	Specific	224.26	61.31	61.31	3.77	156	>gB with protein S_cleaved TEV	75	160401_SOliver_Arvin_5160_SL09182A.18816.18816.2	controllerType=0 controllerNumber=1 scan=18816	64.9575
20980:2	1	K.RTEVC[+71.037]SLVK.W		C[+71]	553.307	2	1105.61	1105.6	0	2	365	Specific	226.05	47.86	47.86	3.68	156	>gB with protein S_cleaved TEV	75	160401_SOliver_Arvin_5160_SL09182A.18102.18102.2	controllerType=0 controllerNumber=1 scan=18102	63.0627
20423:2	1	K.RTEVC[+71.037]SLVK.W		C[+71]	553.307	2	1105.61	1105.6	0	2.1	365	Specific	226.23	32.28	32.28	3.41	156	>gB with protein S_cleaved TEV	75	160401_SOliver_Arvin_5160_SL09182A.17717.17717.2	controllerType=0 controllerNumber=1 scan=17717	62.0592
19837:2	1	K.RTEVC[+71.037]SLVK.W		C[+71]	553.307	2	1105.61	1105.6	0	2	365	Specific	228.22	41.49	41.49	3.44	156	>gB with protein S_cleaved TEV	75	160401_SOliver_Arvin_5160_SL09182A.17310.17310.2	controllerType=0 controllerNumber=1 scan=17310	60.9664
20757:2	1	K.RTEVC[+71.037]SLVK.W		C[+71]	553.307	2	1105.61	1105.6	0	2.6	365	Specific	228.62	16.32	16.32	2.84	156	>gB with protein S_cleaved TEV	75	160401_SOliver_Arvin_5160_SL09182A.17949.17949.2	controllerType=0 controllerNumber=1 scan=17949	62.6606
20659:2	1	K.RTEVC[+71.037]SLVK.W		C[+71]	553.306	2	1105.61	1105.6	0	1.5	365	Specific	231.35	18.41	18.41	3.03	156	>gB with protein S_cleaved TEV	75	160401_SOliver_Arvin_5160_SL09182A.17882.17882.2	controllerType=0 controllerNumber=1 scan=17882	62.487
21391:2	1	K.RTEVC[+71.037]SLVK.W		C[+71]	553.306	2	1105.6	1105.6	0	1	365	Specific	237.78	41.47	41.47	3.55	156	>gB with protein S_cleaved TEV	75	160401_SOliver_Arvin_5160_SL09182A.18406.18406.2	controllerType=0 controllerNumber=1 scan=18406	63.8698
17139:2	1	K.RTEVC[+71.037]SLVK.W		C[+71]	553.306	2	1105.61	1105.6	0	1.8	365	Specific	241.72	43.97	43.97	4.07	156	>gB with protein S_cleaved TEV	75	160401_SOliver_Arvin_5160_SL09182A.15309.15309.2	controllerType=0 controllerNumber=1 scan=15309	55.6417
20265:2	1	K.RTEVC[+71.037]SLVK.W		C[+71]	553.307	2	1105.61	1105.6	0	2.1	365	Specific	242.08	65.86	65.86	4.02	156	>gB with protein S_cleaved TEV	75	160401_SOliver_Arvin_5160_SL09182A.17609.17609.2	controllerType=0 controllerNumber=1 scan=17609	61.7788
18472:2	1	K.RTEVC[+71.037]SLVK.W		C[+71]	553.306	2	1105.61	1105.6	0	1.8	365	Specific	242.73	63.12	63.12	4.09	156	>gB with protein S_cleaved TEV	75	160401_SOliver_Arvin_5160_SL09182A.16306.16306.2	controllerType=0 controllerNumber=1 scan=16306	58.2272
18001:2	1	K.RTEVC[+71.037]SLVK.W		C[+71]	553.306	2	1105.61	1105.6	0	1.8	365	Specific	243.11	77.06	77.06	4.44	156	>gB with protein S_cleaved TEV	75	160401_SOliver_Arvin_5160_SL09182A.15978.15978.2	controllerType=0 controllerNumber=1 scan=15978	57.3694
21121:2	1	K.RTEVC[+71.037]SLVK.W		C[+71]	553.306	2	1105.61	1105.6	0	1.6	365	Specific	243.63	30.77	30.77	3.75	156	>gB with protein S_cleaved TEV	75	160401_SOliver_Arvin_5160_SL09182A.18206.18206.2	controllerType=0 controllerNumber=1 scan=18206	63.3368
17065:2	1	K.RTEVC[+71.037]SLVK.W		C[+71]	553.307	2	1105.61	1105.6	0	2.5	365	Specific	244.06	78.32	78.32	4.25	156	>gB with protein S_cleaved TEV	75	160401_SOliver_Arvin_5160_SL09182A.15249.15249.2	controllerType=0 controllerNumber=1 scan=15249	55.4871
23053:2	1	K.RTEVC[+71.037]SLVK.W		C[+71]	553.307	2	1105.61	1105.6	0	3.6	365	Specific	244.24	55.08	55.08	3.64	156	>gB with protein S_cleaved TEV	75	160401_SOliver_Arvin_5160_SL09182A.19592.19592.2	controllerType=0 controllerNumber=1 scan=19592	67.0046
16583:2	1	K.RTEVC[+71.037]SLVK.W		C[+71]	553.306	2	1105.61	1105.6	0	1.6	365	Specific	247.07	16.3	16.3	3.19	156	>gB with protein S_cleaved TEV	75	160401_SOliver_Arvin_5160_SL09182A.14884.14884.2	controllerType=0 controllerNumber=1 scan=14884	54.4472
20322:2	1	K.RTEVC[+71.037]SLVK.W		C[+71]	553.307	2	1105.61	1105.6	0	2.5	365	Specific	247.43	74.56	74.56	3.74	156	>gB with protein S_cleaved TEV	75	160401_SOliver_Arvin_5160_SL09182A.17650.17650.2	controllerType=0 controllerNumber=1 scan=17650	61.8875
20279:2	1	K.RTEVC[+71.037]SLVK.W		C[+71]	553.307	2	1105.61	1105.6	0	2	365	Specific	248.28	29.55	29.55	3.48	156	>gB with protein S_cleaved TEV	75	160401_SOliver_Arvin_5160_SL09182A.17619.17619.2	controllerType=0 controllerNumber=1 scan=17619	61.8064
19984:2	1	K.RTEVC[+71.037]SLVK.W		C[+71]	553.307	2	1105.61	1105.6	0	2.9	365	Specific	249.89	49.6	49.6	3.84	156	>gB with protein S_cleaved TEV	75	160401_SOliver_Arvin_5160_SL09182A.17416.17416.2	controllerType=0 controllerNumber=1 scan=17416	61.2741
22349:2	1	K.RTEVC[+71.037]SLVK.W		C[+71]	553.306	2	1105.61	1105.6	0	1.9	365	Specific	256.51	35.21	35.21	3.48	156	>gB with protein S_cleaved TEV	75	160401_SOliver_Arvin_5160_SL09182A.19080.19080.2	controllerType=0 controllerNumber=1 scan=19080	65.6475
18456:2	1	K.RTEVC[+71.037]SLVK.W		C[+71]	553.307	2	1105.61	1105.6	0	2.7	365	Specific	260.77	61.54	61.54	4.42	156	>gB with protein S_cleaved TEV	75	160401_SOliver_Arvin_5160_SL09182A.16296.16296.2	controllerType=0 controllerNumber=1 scan=16296	58.2
16131:2	1	K.RTEVC[+71.037]SLVK.W		C[+71]	553.307	2	1105.61	1105.6	0	2.3	365	Specific	268.74	134.72	134.72	4.99	156	>gB with protein S_cleaved TEV	75	160401_SOliver_Arvin_5160_SL09182A.14528.14528.2	controllerType=0 controllerNumber=1 scan=14528	53.4421
13523:2	1	K.RTEVC[+71.037]SLVK.W		C[+71]	553.307	2	1105.61	1105.6	0	2.5	365	Specific	270.81	111.23	111.23	4.85	156	>gB with protein S_cleaved TEV	75	160401_SOliver_Arvin_5160_SL09182A.12583.12583.2	controllerType=0 controllerNumber=1 scan=12583	48.3648
46703:2	1	K.RTEVC[+71.037]SLVK.W		C[+71]	553.306	2	1105.61	1105.6	0	1.8	365	Specific	274.44	48.87	48.87	4.06	156	>gB with protein S_cleaved TEV	75	160401_SOliver_Arvin_5160_SL09182A.36680.36680.2	controllerType=0 controllerNumber=1 scan=36680	114.525
22841:2	1	K.RTEVC[+71.037]SLVK.W		C[+71]	553.306	2	1105.6	1105.6	0	1.2	365	Specific	276.26	44.57	44.57	3.84	156	>gB with protein S_cleaved TEV	75	160401_SOliver_Arvin_5160_SL09182A.19425.19425.2	controllerType=0 controllerNumber=1 scan=19425	66.5457
17200:2	1	K.RTEVC[+71.037]SLVK.W		C[+71]	553.307	2	1105.61	1105.6	0	2.3	365	Specific	277.81	51.99	51.99	4.13	156	>gB with protein S_cleaved TEV	75	160401_SOliver_Arvin_5160_SL09182A.15354.15354.2	controllerType=0 controllerNumber=1 scan=15354	55.7552
15645:2	1	K.RTEVC[+71.037]SLVK.W		C[+71]	553.307	2	1105.61	1105.6	0	2.5	365	Specific	292.78	112.67	112.67	5.33	156	>gB with protein S_cleaved TEV	75	160401_SOliver_Arvin_5160_SL09182A.14163.14163.2	controllerType=0 controllerNumber=1 scan=14163	52.4378
17046:2	1	K.RTEVC[+71.037]SLVK.W		C[+71]	553.307	2	1105.61	1105.6	0	2.8	365	Specific	304.44	144.51	144.51	5.61	156	>gB with protein S_cleaved TEV	75	160401_SOliver_Arvin_5160_SL09182A.15235.15235.2	controllerType=0 controllerNumber=1 scan=15235	55.4517
17309:2	1	K.RTEVC[+71.037]SLVK.W		C[+71]	553.307	2	1105.61	1105.6	0	2.7	365	Specific	331.61	119.66	119.66	5.26	156	>gB with protein S_cleaved TEV	75	160401_SOliver_Arvin_5160_SL09182A.15437.15437.2	controllerType=0 controllerNumber=1 scan=15437	55.9697
12893:2	1	R.TEVC[+71.037]SLVK.W		C[+71]	475.256	2	949.505	949.502	0	3.1	366	Specific	180.38	13.31	13.31	2.35	156	>gB with protein S_cleaved TEV	75	160401_SOliver_Arvin_5160_SL09182A.12122.12122.2	controllerType=0 controllerNumber=1 scan=12122	47.1609
12724:2	1	R.TEVC[+71.037]SLVK.W		C[+71]	475.256	2	949.504	949.502	0	1.7	366	Specific	220.13	24.86	24.86	3.43	156	>gB with protein S_cleaved TEV	75	160401_SOliver_Arvin_5160_SL09182A.11992.11992.2	controllerType=0 controllerNumber=1 scan=11992	46.8145
12824:2	1	R.TEVC[+71.037]SLVK.W		C[+71]	475.256	2	949.504	949.502	0	2	366	Specific	221.43	23.31	23.31	3.43	156	>gB with protein S_cleaved TEV	75	160401_SOliver_Arvin_5160_SL09182A.12072.12072.2	controllerType=0 controllerNumber=1 scan=12072	47.0276
12365:2	1	R.TEVC[+71.037]SLVK.W		C[+71]	475.256	2	949.504	949.502	0	1.8	366	Specific	315.55	53.3	53.3	4.93	156	>gB with protein S_cleaved TEV	75	160401_SOliver_Arvin_5160_SL09182A.11683.11683.2	controllerType=0 controllerNumber=1 scan=11683	45.7479
11377:2	1	R.TEVC[+71.037]SLVK.W		C[+71]	475.255	2	949.504	949.502	0	1.6	366	Specific	337.47	47.01	47.01	4.86	156	>gB with protein S_cleaved TEV	75	160401_SOliver_Arvin_5160_SL09182A.10961.10961.2	controllerType=0 controllerNumber=1 scan=10961	43.7146
11892:2	1	R.TEVC[+71.037]SLVK.W		C[+71]	475.256	2	949.504	949.502	0	2	366	Specific	370.32	88.54	88.54	6.43	156	>gB with protein S_cleaved TEV	75	160401_SOliver_Arvin_5160_SL09182A.11336.11336.2	controllerType=0 controllerNumber=1 scan=11336	44.7388
32561:2	1	K.WREVEDVVR.D			594.313	2	1187.62	1187.62	0	2.3	374	Specific	179.69	1.14	1.14	2.11	156	>gB with protein S_cleaved TEV	75	160401_SOliver_Arvin_5160_SL09182A.26210.26210.2	controllerType=0 controllerNumber=1 scan=26210	84.5069
31834:2	1	K.WREVEDVVR.D			594.313	2	1187.62	1187.62	0	2.2	374	Specific	180.53	30.42	30.42	2.54	156	>gB with protein S_cleaved TEV	75	160401_SOliver_Arvin_5160_SL09182A.25720.25720.2	controllerType=0 controllerNumber=1 scan=25720	83.2661
32011:2	1	K.WREVEDVVR.D			594.314	2	1187.62	1187.62	0	2.9	374	Specific	180.86	12.7	12.7	2.11	156	>gB with protein S_cleaved TEV	75	160401_SOliver_Arvin_5160_SL09182A.25841.25841.2	controllerType=0 controllerNumber=1 scan=25841	83.5761
31561:2	1	K.WREVEDVVR.D			594.313	2	1187.62	1187.62	0	1.3	374	Specific	183.34	3.98	3.98	0.65	156	>gB with protein S_cleaved TEV	75	160401_SOliver_Arvin_5160_SL09182A.25533.25533.2	controllerType=0 controllerNumber=1 scan=25533	82.7921
32850:2	1	K.WREVEDVVR.D			594.313	2	1187.62	1187.62	0	2.1	374	Specific	194.98	28.97	28.97	2.54	156	>gB with protein S_cleaved TEV	75	160401_SOliver_Arvin_5160_SL09182A.26413.26413.2	controllerType=0 controllerNumber=1 scan=26413	85.0361
30887:2	1	K.WREVEDVVR.D			594.313	2	1187.62	1187.62	0	1.4	374	Specific	203.81	0.67	0.67	2.13	156	>gB with protein S_cleaved TEV	75	160401_SOliver_Arvin_5160_SL09182A.25081.25081.2	controllerType=0 controllerNumber=1 scan=25081	81.597
31612:2	1	K.WREVEDVVR.D			594.313	2	1187.62	1187.62	0	1.4	374	Specific	208.48	35.73	35.73	2.17	156	>gB with protein S_cleaved TEV	75	160401_SOliver_Arvin_5160_SL09182A.25568.25568.2	controllerType=0 controllerNumber=1 scan=25568	82.8796
31792:2	1	K.WREVEDVVR.D			594.313	2	1187.62	1187.62	0	2.1	374	Specific	214.8	12.32	12.32	2.11	156	>gB with protein S_cleaved TEV	75	160401_SOliver_Arvin_5160_SL09182A.25689.25689.2	controllerType=0 controllerNumber=1 scan=25689	83.1865
32736:2	1	K.WREVEDVVR.D			594.312	2	1187.62	1187.62	0	0.5	374	Specific	219.56	63.12	63.12	2.97	156	>gB with protein S_cleaved TEV	75	160401_SOliver_Arvin_5160_SL09182A.26336.26336.2	controllerType=0 controllerNumber=1 scan=26336	84.8334
31731:2	1	K.WREVEDVVR.D			594.313	2	1187.62	1187.62	0	2.3	374	Specific	220.64	14.23	14.23	2.63	156	>gB with protein S_cleaved TEV	75	160401_SOliver_Arvin_5160_SL09182A.25647.25647.2	controllerType=0 controllerNumber=1 scan=25647	83.0793
32104:2	1	K.WREVEDVVR.D			594.313	2	1187.62	1187.62	0	2.6	374	Specific	223.39	2.32	2.32	2.86	156	>gB with protein S_cleaved TEV	75	160401_SOliver_Arvin_5160_SL09182A.25906.25906.2	controllerType=0 controllerNumber=1 scan=25906	83.7451
32648:2	1	K.WREVEDVVR.D			594.312	2	1187.62	1187.62	0	0.1	374	Specific	225.32	31.04	31.04	3.06	156	>gB with protein S_cleaved TEV	75	160401_SOliver_Arvin_5160_SL09182A.26273.26273.2	controllerType=0 controllerNumber=1 scan=26273	84.6667
32804:2	1	K.WREVEDVVR.D			594.313	2	1187.62	1187.62	0	0.9	374	Specific	227.63	38.2	38.2	2.87	156	>gB with protein S_cleaved TEV	75	160401_SOliver_Arvin_5160_SL09182A.26382.26382.2	controllerType=0 controllerNumber=1 scan=26382	84.9554
31754:2	1	K.WREVEDVVR.D			594.313	2	1187.62	1187.62	0	1.7	374	Specific	230.2	27.79	27.79	2.87	156	>gB with protein S_cleaved TEV	75	160401_SOliver_Arvin_5160_SL09182A.25664.25664.2	controllerType=0 controllerNumber=1 scan=25664	83.1209
32358:2	1	K.WREVEDVVR.D			594.314	2	1187.62	1187.62	0	2.9	374	Specific	230.66	2.64	2.64	2.83	156	>gB with protein S_cleaved TEV	75	160401_SOliver_Arvin_5160_SL09182A.26081.26081.2	controllerType=0 controllerNumber=1 scan=26081	84.1848
31936:2	1	K.WREVEDVVR.D			594.313	2	1187.62	1187.62	0	1.2	374	Specific	232.1	50.86	50.86	3.42	156	>gB with protein S_cleaved TEV	75	160401_SOliver_Arvin_5160_SL09182A.25790.25790.2	controllerType=0 controllerNumber=1 scan=25790	83.444
31777:2	1	K.WREVEDVVR.D			594.312	2	1187.62	1187.62	0	0.5	374	Specific	238.56	8.59	8.59	2.83	156	>gB with protein S_cleaved TEV	75	160401_SOliver_Arvin_5160_SL09182A.25679.25679.2	controllerType=0 controllerNumber=1 scan=25679	83.1592
31812:2	1	K.WREVEDVVR.D			594.313	2	1187.62	1187.62	0	0.9	374	Specific	239.67	49.28	49.28	3.42	156	>gB with protein S_cleaved TEV	75	160401_SOliver_Arvin_5160_SL09182A.25704.25704.2	controllerType=0 controllerNumber=1 scan=25704	83.2257
32055:2	1	K.WREVEDVVR.D			594.313	2	1187.62	1187.62	0	2	374	Specific	241.69	47.82	47.82	3.75	156	>gB with protein S_cleaved TEV	75	160401_SOliver_Arvin_5160_SL09182A.25871.25871.2	controllerType=0 controllerNumber=1 scan=25871	83.6539
31536:2	1	K.WREVEDVVR.D			594.313	2	1187.62	1187.62	0	2.1	374	Specific	243.63	22.61	22.61	3.55	156	>gB with protein S_cleaved TEV	75	160401_SOliver_Arvin_5160_SL09182A.25516.25516.2	controllerType=0 controllerNumber=1 scan=25516	82.7491
31676:2	1	K.WREVEDVVR.D			594.313	2	1187.62	1187.62	0	2.4	374	Specific	248.29	44.21	44.21	3.75	156	>gB with protein S_cleaved TEV	75	160401_SOliver_Arvin_5160_SL09182A.25610.25610.2	controllerType=0 controllerNumber=1 scan=25610	82.9882
31911:2	1	K.WREVEDVVR.D			594.313	2	1187.62	1187.62	0	1.7	374	Specific	253.26	79.6	79.6	4.06	156	>gB with protein S_cleaved TEV	75	160401_SOliver_Arvin_5160_SL09182A.25774.25774.2	controllerType=0 controllerNumber=1 scan=25774	83.4039
31881:2	1	K.WREVEDVVR.D			594.313	2	1187.62	1187.62	0	2.4	374	Specific	256.87	39.09	39.09	3.41	156	>gB with protein S_cleaved TEV	75	160401_SOliver_Arvin_5160_SL09182A.25752.25752.2	controllerType=0 controllerNumber=1 scan=25752	83.349
32142:2	1	K.WREVEDVVR.D			594.314	2	1187.62	1187.62	0	2.8	374	Specific	260.87	86.53	86.53	4.5	156	>gB with protein S_cleaved TEV	75	160401_SOliver_Arvin_5160_SL09182A.25935.25935.2	controllerType=0 controllerNumber=1 scan=25935	83.8215
32281:2	1	K.WREVEDVVR.D			594.313	2	1187.62	1187.62	0	2.2	374	Specific	261.94	60.54	60.54	4.44	156	>gB with protein S_cleaved TEV	75	160401_SOliver_Arvin_5160_SL09182A.26032.26032.2	controllerType=0 controllerNumber=1 scan=26032	84.0636
31589:2	1	K.WREVEDVVR.D			594.313	2	1187.62	1187.62	0	2.5	374	Specific	267.46	79.43	79.43	4.09	156	>gB with protein S_cleaved TEV	75	160401_SOliver_Arvin_5160_SL09182A.25553.25553.2	controllerType=0 controllerNumber=1 scan=25553	82.8424
31655:2	1	K.WREVEDVVR.D			594.314	2	1187.62	1187.62	0	3.3	374	Specific	270.78	58.94	58.94	4.07	156	>gB with protein S_cleaved TEV	75	160401_SOliver_Arvin_5160_SL09182A.25597.25597.2	controllerType=0 controllerNumber=1 scan=25597	82.9544
32235:2	1	K.WREVEDVVR.D			594.312	2	1187.62	1187.62	0	0.4	374	Specific	293.62	119.11	119.11	4.9	156	>gB with protein S_cleaved TEV	75	160401_SOliver_Arvin_5160_SL09182A.26002.26002.2	controllerType=0 controllerNumber=1 scan=26002	83.9892
31625:2	1	K.WREVEDVVR.D			594.313	2	1187.62	1187.62	0	1.6	374	Specific	297.53	66.97	66.97	4.28	156	>gB with protein S_cleaved TEV	75	160401_SOliver_Arvin_5160_SL09182A.25577.25577.2	controllerType=0 controllerNumber=1 scan=25577	82.9042
31961:2	1	K.WREVEDVVR.D			594.313	2	1187.62	1187.62	0	1.6	374	Specific	302.57	123.31	123.31	4.66	156	>gB with protein S_cleaved TEV	75	160401_SOliver_Arvin_5160_SL09182A.25806.25806.2	controllerType=0 controllerNumber=1 scan=25806	83.4855
04841:2	1	R.EVEDVVR.D			423.223	2	845.438	845.436	0	2.1	376	Specific	159.15	9.9	9.9	2.36	156	>gB with protein S_cleaved TEV	75	160401_SOliver_Arvin_5160_SL09182A.5989.5989.2	controllerType=0 controllerNumber=1 scan=5989	29.4864
04877:1	1	R.EVEDVVR.D			845.44	1	845.44	845.436	0	4.3	376	Specific	188.65	37.57	37.57	2.48	156	>gB with protein S_cleaved TEV	75	160401_SOliver_Arvin_5160_SL09182A.6024.6024.2	controllerType=0 controllerNumber=1 scan=6024	29.6381
04566:2	1	R.EVEDVVR.D			423.223	2	845.438	845.436	0	2.3	376	Specific	354.06	73.49	73.49	5.18	156	>gB with protein S_cleaved TEV	75	160401_SOliver_Arvin_5160_SL09182A.5762.5762.2	controllerType=0 controllerNumber=1 scan=5762	28.7029
04797:2	1	R.E[-18.011]VEDVVR.D		E[-18]	414.218	2	827.428	827.426	0	2.6	376	Specific	308.1	73.37	73.37	4.64	156	>gB with protein S_cleaved TEV	75	160401_SOliver_Arvin_5160_SL09182A.5944.5944.2	controllerType=0 controllerNumber=1 scan=5944	29.2944
04625:2	1	R.E[-18.011]VEDVVR.D		E[-18]	414.217	2	827.428	827.426	0	2.1	376	Specific	321.44	27.67	27.67	4.06	156	>gB with protein S_cleaved TEV	75	160401_SOliver_Arvin_5160_SL09182A.5803.5803.2	controllerType=0 controllerNumber=1 scan=5803	28.8217
04761:2	1	R.E[-18.011]VEDVVR.D		E[-18]	414.217	2	827.428	827.426	0	2.2	376	Specific	323.91	74.24	74.24	4.76	156	>gB with protein S_cleaved TEV	75	160401_SOliver_Arvin_5160_SL09182A.5916.5916.2	controllerType=0 controllerNumber=1 scan=5916	29.2123
04594:2	1	R.E[-18.011]VEDVVR.D		E[-18]	414.217	2	827.428	827.426	0	2.2	376	Specific	339.05	71.62	71.62	4.53	156	>gB with protein S_cleaved TEV	75	160401_SOliver_Arvin_5160_SL09182A.5782.5782.2	controllerType=0 controllerNumber=1 scan=5782	28.7587
04653:2	1	R.E[-18.011]VEDVVR.D		E[-18]	414.217	2	827.428	827.426	0	2.1	376	Specific	376.48	97.06	97.06	5.26	156	>gB with protein S_cleaved TEV	75	160401_SOliver_Arvin_5160_SL09182A.5831.5831.2	controllerType=0 controllerNumber=1 scan=5831	28.9333
04697:2	1	R.E[-18.011]VEDVVR.D		E[-18]	414.217	2	827.428	827.426	0	2.2	376	Specific	380.22	82.88	82.88	4.97	156	>gB with protein S_cleaved TEV	75	160401_SOliver_Arvin_5160_SL09182A.5864.5864.2	controllerType=0 controllerNumber=1 scan=5864	29.0315
46736:3	1	R.EVEDVVRDEYAHNFR.F			626.633	3	1877.88	1877.88	0	2.8	376	Specific	16.55	11.42	11.42	0.49	156	>gB with protein S_cleaved TEV	75	160401_SOliver_Arvin_5160_SL09182A.36703.36703.3	controllerType=0 controllerNumber=1 scan=36703	114.59
41020:3	1	R.EVEDVVRDEYAHNFR.F			626.632	3	1877.88	1877.88	0	1.3	376	Specific	28.34	11.33	11.33	0.38	156	>gB with protein S_cleaved TEV	75	160401_SOliver_Arvin_5160_SL09182A.32068.32068.3	controllerType=0 controllerNumber=1 scan=32068	99.7244
38323:2	1	R.EVEDVVRDEYAHNFR.F			939.448	2	1877.89	1877.88	0	5.4	376	Specific	40.87	37.97	37.97	0.36	156	>gB with protein S_cleaved TEV	75	160401_SOliver_Arvin_5160_SL09182A.30208.30208.2	controllerType=0 controllerNumber=1 scan=30208	94.7307
46946:3	1	R.EVEDVVRDEYAHNFR.F			626.634	3	1877.89	1877.88	0	4.5	376	Specific	42.94	42.94	42.94	2.12	156	>gB with protein S_cleaved TEV	75	160401_SOliver_Arvin_5160_SL09182A.36856.36856.3	controllerType=0 controllerNumber=1 scan=36856	115.044
38027:2	1	R.EVEDVVRDEYAHNFR.F			939.444	2	1877.88	1877.88	0	2	376	Specific	54.29	15.32	15.32	1.57	156	>gB with protein S_cleaved TEV	75	160401_SOliver_Arvin_5160_SL09182A.29995.29995.2	controllerType=0 controllerNumber=1 scan=29995	94.1776
38739:2	1	R.EVEDVVRDEYAHNFR.F			939.449	2	1877.89	1877.88	0	6.7	376	Specific	54.73	31.44	31.44	0.32	156	>gB with protein S_cleaved TEV	75	160401_SOliver_Arvin_5160_SL09182A.30496.30496.2	controllerType=0 controllerNumber=1 scan=30496	95.4911
38338:2	1	R.EVEDVVRDEYAHNFR.F			939.447	2	1877.89	1877.88	0	5.1	376	Specific	57.38	33.12	33.12	0.58	156	>gB with protein S_cleaved TEV	75	160401_SOliver_Arvin_5160_SL09182A.30219.30219.2	controllerType=0 controllerNumber=1 scan=30219	94.7613
37896:2	1	R.EVEDVVRDEYAHNFR.F			939.445	2	1877.88	1877.88	0	2.7	376	Specific	62.05	12.74	12.74	1.57	156	>gB with protein S_cleaved TEV	75	160401_SOliver_Arvin_5160_SL09182A.29906.29906.2	controllerType=0 controllerNumber=1 scan=29906	93.9428
38268:2	1	R.EVEDVVRDEYAHNFR.F			939.447	2	1877.89	1877.88	0	4.4	376	Specific	64.11	50.2	50.2	2.38	156	>gB with protein S_cleaved TEV	75	160401_SOliver_Arvin_5160_SL09182A.30166.30166.2	controllerType=0 controllerNumber=1 scan=30166	94.617
38646:2	1	R.EVEDVVRDEYAHNFR.F			939.447	2	1877.89	1877.88	0	4.5	376	Specific	73.59	62.67	62.67	2.38	156	>gB with protein S_cleaved TEV	75	160401_SOliver_Arvin_5160_SL09182A.30434.30434.2	controllerType=0 controllerNumber=1 scan=30434	95.3236
38371:2	1	R.EVEDVVRDEYAHNFR.F			939.446	2	1877.88	1877.88	0	3.3	376	Specific	74.8	32.4	32.4	1.63	156	>gB with protein S_cleaved TEV	75	160401_SOliver_Arvin_5160_SL09182A.30245.30245.2	controllerType=0 controllerNumber=1 scan=30245	94.8271
42213:3	1	R.EVEDVVRDEYAHNFR.F			626.632	3	1877.88	1877.88	0	2.7	376	Specific	77.61	68.64	68.64	2.63	156	>gB with protein S_cleaved TEV	75	160401_SOliver_Arvin_5160_SL09182A.32895.32895.3	controllerType=0 controllerNumber=1 scan=32895	101.945
38519:2	1	R.EVEDVVRDEYAHNFR.F			939.447	2	1877.89	1877.88	0	4.3	376	Specific	77.77	32.48	32.48	1.8	156	>gB with protein S_cleaved TEV	75	160401_SOliver_Arvin_5160_SL09182A.30351.30351.2	controllerType=0 controllerNumber=1 scan=30351	95.1066
38277:2	1	R.EVEDVVRDEYAHNFR.F			939.447	2	1877.89	1877.88	0	4.5	376	Specific	86.24	29.54	29.54	1.8	156	>gB with protein S_cleaved TEV	75	160401_SOliver_Arvin_5160_SL09182A.30173.30173.2	controllerType=0 controllerNumber=1 scan=30173	94.638
38171:2	1	R.EVEDVVRDEYAHNFR.F			939.447	2	1877.89	1877.88	0	4.7	376	Specific	87.48	76.71	76.71	2.57	156	>gB with protein S_cleaved TEV	75	160401_SOliver_Arvin_5160_SL09182A.30097.30097.2	controllerType=0 controllerNumber=1 scan=30097	94.4382
42634:3	1	R.EVEDVVRDEYAHNFR.F			626.633	3	1877.88	1877.88	0	3.5	376	Specific	89.2	89.2	89.2	2.92	156	>gB with protein S_cleaved TEV	75	160401_SOliver_Arvin_5160_SL09182A.33179.33179.3	controllerType=0 controllerNumber=1 scan=33179	102.693
42189:3	1	R.EVEDVVRDEYAHNFR.F			626.633	3	1877.88	1877.88	0	3.1	376	Specific	89.67	65.04	65.04	2.63	156	>gB with protein S_cleaved TEV	75	160401_SOliver_Arvin_5160_SL09182A.32878.32878.3	controllerType=0 controllerNumber=1 scan=32878	101.9
38614:2	1	R.EVEDVVRDEYAHNFR.F			939.446	2	1877.88	1877.88	0	3.4	376	Specific	92.26	26.33	26.33	1.8	156	>gB with protein S_cleaved TEV	75	160401_SOliver_Arvin_5160_SL09182A.30412.30412.2	controllerType=0 controllerNumber=1 scan=30412	95.2693
41539:3	1	R.EVEDVVRDEYAHNFR.F			626.631	3	1877.88	1877.88	0	1	376	Specific	97.65	72.14	72.14	2.76	156	>gB with protein S_cleaved TEV	75	160401_SOliver_Arvin_5160_SL09182A.32420.32420.3	controllerType=0 controllerNumber=1 scan=32420	100.666
44441:3	1	R.EVEDVVRDEYAHNFR.F			626.632	3	1877.88	1877.88	0	1.5	376	Specific	99.13	73.47	73.47	2.58	156	>gB with protein S_cleaved TEV	75	160401_SOliver_Arvin_5160_SL09182A.34418.34418.3	controllerType=0 controllerNumber=1 scan=34418	105.874
41809:3	1	R.EVEDVVRDEYAHNFR.F			626.632	3	1877.88	1877.88	0	2.4	376	Specific	100.96	93.91	93.91	2.83	156	>gB with protein S_cleaved TEV	75	160401_SOliver_Arvin_5160_SL09182A.32610.32610.3	controllerType=0 controllerNumber=1 scan=32610	101.173
43237:3	1	R.EVEDVVRDEYAHNFR.F			626.631	3	1877.88	1877.88	0	0.2	376	Specific	101.35	67.96	67.96	2.85	156	>gB with protein S_cleaved TEV	75	160401_SOliver_Arvin_5160_SL09182A.33596.33596.3	controllerType=0 controllerNumber=1 scan=33596	103.808
42390:3	1	R.EVEDVVRDEYAHNFR.F			626.633	3	1877.88	1877.88	0	2.8	376	Specific	102.06	76.41	76.41	2.63	156	>gB with protein S_cleaved TEV	75	160401_SOliver_Arvin_5160_SL09182A.33019.33019.3	controllerType=0 controllerNumber=1 scan=33019	102.272
38424:2	1	R.EVEDVVRDEYAHNFR.F			939.446	2	1877.88	1877.88	0	3.5	376	Specific	103.04	73.13	73.13	2.57	156	>gB with protein S_cleaved TEV	75	160401_SOliver_Arvin_5160_SL09182A.30285.30285.2	controllerType=0 controllerNumber=1 scan=30285	94.937
38104:2	1	R.EVEDVVRDEYAHNFR.F			939.445	2	1877.88	1877.88	0	3	376	Specific	104.36	86.18	86.18	2.87	156	>gB with protein S_cleaved TEV	75	160401_SOliver_Arvin_5160_SL09182A.30051.30051.2	controllerType=0 controllerNumber=1 scan=30051	94.3169
38379:2	1	R.EVEDVVRDEYAHNFR.F			939.447	2	1877.89	1877.88	0	4.7	376	Specific	105.22	77.94	77.94	2.63	156	>gB with protein S_cleaved TEV	75	160401_SOliver_Arvin_5160_SL09182A.30252.30252.2	controllerType=0 controllerNumber=1 scan=30252	94.8478
38706:2	1	R.EVEDVVRDEYAHNFR.F			939.446	2	1877.89	1877.88	0	4.1	376	Specific	106.57	35.03	35.03	2.12	156	>gB with protein S_cleaved TEV	75	160401_SOliver_Arvin_5160_SL09182A.30474.30474.2	controllerType=0 controllerNumber=1 scan=30474	95.4327
38137:2	1	R.EVEDVVRDEYAHNFR.F			939.445	2	1877.88	1877.88	0	2.9	376	Specific	107.7	76.43	76.43	2.83	156	>gB with protein S_cleaved TEV	75	160401_SOliver_Arvin_5160_SL09182A.30073.30073.2	controllerType=0 controllerNumber=1 scan=30073	94.3765
37955:2	1	R.EVEDVVRDEYAHNFR.F			939.445	2	1877.88	1877.88	0	2.9	376	Specific	107.77	94.09	94.09	3.05	156	>gB with protein S_cleaved TEV	75	160401_SOliver_Arvin_5160_SL09182A.29948.29948.2	controllerType=0 controllerNumber=1 scan=29948	94.0532
38220:2	1	R.EVEDVVRDEYAHNFR.F			939.445	2	1877.88	1877.88	0	2.8	376	Specific	108.38	64.22	64.22	2.85	156	>gB with protein S_cleaved TEV	75	160401_SOliver_Arvin_5160_SL09182A.30131.30131.2	controllerType=0 controllerNumber=1 scan=30131	94.5243
38842:2	1	R.EVEDVVRDEYAHNFR.F			939.448	2	1877.89	1877.88	0	5.8	376	Specific	119.73	119.73	119.73	2.51	156	>gB with protein S_cleaved TEV	75	160401_SOliver_Arvin_5160_SL09182A.30569.30569.2	controllerType=0 controllerNumber=1 scan=30569	95.6872
43608:3	1	R.EVEDVVRDEYAHNFR.F			626.631	3	1877.88	1877.88	0	0.6	376	Specific	123.78	43.63	43.63	2.63	156	>gB with protein S_cleaved TEV	75	160401_SOliver_Arvin_5160_SL09182A.33853.33853.3	controllerType=0 controllerNumber=1 scan=33853	104.474
41870:3	1	R.EVEDVVRDEYAHNFR.F			626.632	3	1877.88	1877.88	0	1.9	376	Specific	128.4	125.62	125.62	3.44	156	>gB with protein S_cleaved TEV	75	160401_SOliver_Arvin_5160_SL09182A.32655.32655.3	controllerType=0 controllerNumber=1 scan=32655	101.296
41558:3	1	R.EVEDVVRDEYAHNFR.F			626.631	3	1877.88	1877.88	0	0.7	376	Specific	133.81	109.36	109.36	3.03	156	>gB with protein S_cleaved TEV	75	160401_SOliver_Arvin_5160_SL09182A.32434.32434.3	controllerType=0 controllerNumber=1 scan=32434	100.704
38783:2	1	R.EVEDVVRDEYAHNFR.F			939.447	2	1877.89	1877.88	0	4.5	376	Specific	136.73	120.07	120.07	3.06	156	>gB with protein S_cleaved TEV	75	160401_SOliver_Arvin_5160_SL09182A.30527.30527.2	controllerType=0 controllerNumber=1 scan=30527	95.5741
46648:3	1	R.EVEDVVRDEYAHNFR.F			626.632	3	1877.88	1877.88	0	1.9	376	Specific	137.18	38	38	2.47	156	>gB with protein S_cleaved TEV	75	160401_SOliver_Arvin_5160_SL09182A.36641.36641.3	controllerType=0 controllerNumber=1 scan=36641	114.417
46807:3	1	R.EVEDVVRDEYAHNFR.F			626.632	3	1877.88	1877.88	0	1.9	376	Specific	138.51	135.8	135.8	3.35	156	>gB with protein S_cleaved TEV	75	160401_SOliver_Arvin_5160_SL09182A.36758.36758.3	controllerType=0 controllerNumber=1 scan=36758	114.763
38017:2	1	R.EVEDVVRDEYAHNFR.F			939.444	2	1877.88	1877.88	0	1.8	376	Specific	139.09	118.11	118.11	3.24	156	>gB with protein S_cleaved TEV	75	160401_SOliver_Arvin_5160_SL09182A.29988.29988.2	controllerType=0 controllerNumber=1 scan=29988	94.1568
41649:3	1	R.EVEDVVRDEYAHNFR.F			626.632	3	1877.88	1877.88	0	2.5	376	Specific	140.08	94.43	94.43	3.22	156	>gB with protein S_cleaved TEV	75	160401_SOliver_Arvin_5160_SL09182A.32499.32499.3	controllerType=0 controllerNumber=1 scan=32499	100.875
38446:2	1	R.EVEDVVRDEYAHNFR.F			939.448	2	1877.89	1877.88	0	5.4	376	Specific	141.11	116.47	116.47	2.63	156	>gB with protein S_cleaved TEV	75	160401_SOliver_Arvin_5160_SL09182A.30302.30302.2	controllerType=0 controllerNumber=1 scan=30302	94.9816
40535:3	1	R.EVEDVVRDEYAHNFR.F			626.632	3	1877.88	1877.88	0	1.5	376	Specific	143.87	95.14	95.14	3.04	156	>gB with protein S_cleaved TEV	75	160401_SOliver_Arvin_5160_SL09182A.31722.31722.3	controllerType=0 controllerNumber=1 scan=31722	98.7064
42092:3	1	R.EVEDVVRDEYAHNFR.F			626.632	3	1877.88	1877.88	0	1.4	376	Specific	149.29	121.9	121.9	3.37	156	>gB with protein S_cleaved TEV	75	160401_SOliver_Arvin_5160_SL09182A.32813.32813.3	controllerType=0 controllerNumber=1 scan=32813	101.729
42030:3	1	R.EVEDVVRDEYAHNFR.F			626.632	3	1877.88	1877.88	0	1.9	376	Specific	149.38	127.62	127.62	3.35	156	>gB with protein S_cleaved TEV	75	160401_SOliver_Arvin_5160_SL09182A.32770.32770.3	controllerType=0 controllerNumber=1 scan=32770	101.612
46884:3	1	R.EVEDVVRDEYAHNFR.F			626.632	3	1877.88	1877.88	0	1.9	376	Specific	154.18	109.12	109.12	3.46	156	>gB with protein S_cleaved TEV	75	160401_SOliver_Arvin_5160_SL09182A.36810.36810.3	controllerType=0 controllerNumber=1 scan=36810	114.913
44320:3	1	R.EVEDVVRDEYAHNFR.F			626.632	3	1877.88	1877.88	0	1.4	376	Specific	156.41	78.54	78.54	3.11	156	>gB with protein S_cleaved TEV	75	160401_SOliver_Arvin_5160_SL09182A.34337.34337.3	controllerType=0 controllerNumber=1 scan=34337	105.666
41375:3	1	R.EVEDVVRDEYAHNFR.F			626.632	3	1877.88	1877.88	0	2.6	376	Specific	166.47	149.99	149.99	3.65	156	>gB with protein S_cleaved TEV	75	160401_SOliver_Arvin_5160_SL09182A.32309.32309.3	controllerType=0 controllerNumber=1 scan=32309	100.375
43070:3	1	R.EVEDVVRDEYAHNFR.F			626.633	3	1877.88	1877.88	0	3.4	376	Specific	167.72	112.9	112.9	3.33	156	>gB with protein S_cleaved TEV	75	160401_SOliver_Arvin_5160_SL09182A.33481.33481.3	controllerType=0 controllerNumber=1 scan=33481	103.495
42570:3	1	R.EVEDVVRDEYAHNFR.F			626.631	3	1877.88	1877.88	0	0.3	376	Specific	172.58	155.19	155.19	3.45	156	>gB with protein S_cleaved TEV	75	160401_SOliver_Arvin_5160_SL09182A.33134.33134.3	controllerType=0 controllerNumber=1 scan=33134	102.574
42230:3	1	R.EVEDVVRDEYAHNFR.F			626.632	3	1877.88	1877.88	0	2	376	Specific	175.15	133.21	133.21	3.65	156	>gB with protein S_cleaved TEV	75	160401_SOliver_Arvin_5160_SL09182A.32907.32907.3	controllerType=0 controllerNumber=1 scan=32907	101.978
43189:3	1	R.EVEDVVRDEYAHNFR.F			626.633	3	1877.88	1877.88	0	3.4	376	Specific	179.16	133.85	133.85	3.41	156	>gB with protein S_cleaved TEV	75	160401_SOliver_Arvin_5160_SL09182A.33564.33564.3	controllerType=0 controllerNumber=1 scan=33564	103.722
42811:3	1	R.EVEDVVRDEYAHNFR.F			626.631	3	1877.88	1877.88	0	0.6	376	Specific	180.55	152.76	152.76	3.38	156	>gB with protein S_cleaved TEV	75	160401_SOliver_Arvin_5160_SL09182A.33299.33299.3	controllerType=0 controllerNumber=1 scan=33299	103.007
46910:3	1	R.EVEDVVRDEYAHNFR.F			626.633	3	1877.88	1877.88	0	2.9	376	Specific	188.67	188.67	188.67	3.64	156	>gB with protein S_cleaved TEV	75	160401_SOliver_Arvin_5160_SL09182A.36826.36826.3	controllerType=0 controllerNumber=1 scan=36826	114.957
38819:3	1	R.EVEDVVRDEYAHNFR.F			626.632	3	1877.88	1877.88	0	2.5	376	Specific	190	167.38	167.38	3.73	156	>gB with protein S_cleaved TEV	75	160401_SOliver_Arvin_5160_SL09182A.30550.30550.3	controllerType=0 controllerNumber=1 scan=30550	95.6387
46793:3	1	R.EVEDVVRDEYAHNFR.F			626.631	3	1877.88	1877.88	0	1.2	376	Specific	193.46	103.85	103.85	3.4	156	>gB with protein S_cleaved TEV	75	160401_SOliver_Arvin_5160_SL09182A.36748.36748.3	controllerType=0 controllerNumber=1 scan=36748	114.734
42496:3	1	R.EVEDVVRDEYAHNFR.F			626.632	3	1877.88	1877.88	0	2.3	376	Specific	215.36	142.57	142.57	3.73	156	>gB with protein S_cleaved TEV	75	160401_SOliver_Arvin_5160_SL09182A.33087.33087.3	controllerType=0 controllerNumber=1 scan=33087	102.45
42624:3	1	R.EVEDVVRDEYAHNFR.F			626.632	3	1877.88	1877.88	0	1.4	376	Specific	215.42	176.29	176.29	3.74	156	>gB with protein S_cleaved TEV	75	160401_SOliver_Arvin_5160_SL09182A.33172.33172.3	controllerType=0 controllerNumber=1 scan=33172	102.672
42548:3	1	R.EVEDVVRDEYAHNFR.F			626.631	3	1877.88	1877.88	0	0.7	376	Specific	216.25	201.54	201.54	3.71	156	>gB with protein S_cleaved TEV	75	160401_SOliver_Arvin_5160_SL09182A.33119.33119.3	controllerType=0 controllerNumber=1 scan=33119	102.534
41713:3	1	R.EVEDVVRDEYAHNFR.F			626.631	3	1877.88	1877.88	0	0.9	376	Specific	230.13	213.76	213.76	4.82	156	>gB with protein S_cleaved TEV	75	160401_SOliver_Arvin_5160_SL09182A.32545.32545.3	controllerType=0 controllerNumber=1 scan=32545	100.998
38270:3	1	R.EVEDVVRDEYAHNFR.F			626.632	3	1877.88	1877.88	0	1.6	376	Specific	235.35	199.12	199.12	4.09	156	>gB with protein S_cleaved TEV	75	160401_SOliver_Arvin_5160_SL09182A.30168.30168.3	controllerType=0 controllerNumber=1 scan=30168	94.6266
41696:3	1	R.EVEDVVRDEYAHNFR.F			626.633	3	1877.88	1877.88	0	3.7	376	Specific	239.85	166.83	166.83	4.23	156	>gB with protein S_cleaved TEV	75	160401_SOliver_Arvin_5160_SL09182A.32530.32530.3	controllerType=0 controllerNumber=1 scan=32530	100.959
37696:3	1	R.EVEDVVRDEYAHNFR.F			626.632	3	1877.88	1877.88	0	1.9	376	Specific	243.51	206.77	206.77	5.25	156	>gB with protein S_cleaved TEV	75	160401_SOliver_Arvin_5160_SL09182A.29769.29769.3	controllerType=0 controllerNumber=1 scan=29769	93.6013
46715:3	1	R.EVEDVVRDEYAHNFR.F			626.632	3	1877.88	1877.88	0	2.5	376	Specific	244.65	217.91	217.91	5.25	156	>gB with protein S_cleaved TEV	75	160401_SOliver_Arvin_5160_SL09182A.36688.36688.3	controllerType=0 controllerNumber=1 scan=36688	114.544
43924:3	1	R.EVEDVVRDEYAHNFR.F			626.632	3	1877.88	1877.88	0	2.3	376	Specific	254.77	206.01	206.01	5.25	156	>gB with protein S_cleaved TEV	75	160401_SOliver_Arvin_5160_SL09182A.34065.34065.3	controllerType=0 controllerNumber=1 scan=34065	105.007
40624:3	1	R.EVEDVVRDEYAHNFR.F			626.632	3	1877.88	1877.88	0	2	376	Specific	272.42	272.42	272.42	5.69	156	>gB with protein S_cleaved TEV	75	160401_SOliver_Arvin_5160_SL09182A.31783.31783.3	controllerType=0 controllerNumber=1 scan=31783	98.8827
41258:3	1	R.EVEDVVRDEYAHNFR.F			626.631	3	1877.88	1877.88	0	0.9	376	Specific	273.85	202.08	202.08	5.51	156	>gB with protein S_cleaved TEV	75	160401_SOliver_Arvin_5160_SL09182A.32232.32232.3	controllerType=0 controllerNumber=1 scan=32232	100.173
39382:3	1	R.EVEDVVRDEYAHNFR.F			626.632	3	1877.88	1877.88	0	1.6	376	Specific	274.51	269.09	269.09	5.44	156	>gB with protein S_cleaved TEV	75	160401_SOliver_Arvin_5160_SL09182A.30951.30951.3	controllerType=0 controllerNumber=1 scan=30951	96.6548
43319:3	1	R.EVEDVVRDEYAHNFR.F			626.634	3	1877.89	1877.88	0	5.1	376	Specific	282.51	205.82	205.82	4.57	156	>gB with protein S_cleaved TEV	75	160401_SOliver_Arvin_5160_SL09182A.33652.33652.3	controllerType=0 controllerNumber=1 scan=33652	103.953
39971:3	1	R.EVEDVVRDEYAHNFR.F			626.632	3	1877.88	1877.88	0	1.7	376	Specific	284.96	203.63	203.63	5.78	156	>gB with protein S_cleaved TEV	75	160401_SOliver_Arvin_5160_SL09182A.31351.31351.3	controllerType=0 controllerNumber=1 scan=31351	97.6814
41158:3	1	R.EVEDVVRDEYAHNFR.F			626.632	3	1877.88	1877.88	0	1.8	376	Specific	320.6	242.55	242.55	6.38	156	>gB with protein S_cleaved TEV	75	160401_SOliver_Arvin_5160_SL09182A.32163.32163.3	controllerType=0 controllerNumber=1 scan=32163	99.992
43336:3	1	R.EVEDVVRDEYAHNFR.F			626.632	3	1877.88	1877.88	0	1.8	376	Specific	321.69	292.61	292.61	6.2	156	>gB with protein S_cleaved TEV	75	160401_SOliver_Arvin_5160_SL09182A.33667.33667.3	controllerType=0 controllerNumber=1 scan=33667	103.992
43282:3	1	R.EVEDVVRDEYAHNFR.F			626.632	3	1877.88	1877.88	0	2.2	376	Specific	329.03	214.69	214.69	6.36	156	>gB with protein S_cleaved TEV	75	160401_SOliver_Arvin_5160_SL09182A.33626.33626.3	controllerType=0 controllerNumber=1 scan=33626	103.888
41404:3	1	R.EVEDVVRDEYAHNFR.F			626.632	3	1877.88	1877.88	0	2.3	376	Specific	331.87	260.98	260.98	6.34	156	>gB with protein S_cleaved TEV	75	160401_SOliver_Arvin_5160_SL09182A.32330.32330.3	controllerType=0 controllerNumber=1 scan=32330	100.427
41354:3	1	R.EVEDVVRDEYAHNFR.F			626.631	3	1877.88	1877.88	0	0.9	376	Specific	340.04	287.26	287.26	6.05	156	>gB with protein S_cleaved TEV	75	160401_SOliver_Arvin_5160_SL09182A.32293.32293.3	controllerType=0 controllerNumber=1 scan=32293	100.333
41204:3	1	R.EVEDVVRDEYAHNFR.F			626.634	3	1877.89	1877.88	0	4.5	376	Specific	383.85	332.48	332.48	5.68	156	>gB with protein S_cleaved TEV	75	160401_SOliver_Arvin_5160_SL09182A.32194.32194.3	controllerType=0 controllerNumber=1 scan=32194	100.076
40163:3	1	R.E[-18.011]VEDVVRDEYAHNFR.F		E[-18]	620.628	3	1859.87	1859.87	0	0.5	376	Specific	13.61	2.52	2.52	0.38	156	>gB with protein S_cleaved TEV	75	160401_SOliver_Arvin_5160_SL09182A.31472.31472.3	controllerType=0 controllerNumber=1 scan=31472	98.0033
37861:3	1	R.E[-18.011]VEDVVRDEYAHNFR.F		E[-18]	620.629	3	1859.87	1859.87	0	2.6	376	Specific	28.92	28.92	28.92	2.1	156	>gB with protein S_cleaved TEV	75	160401_SOliver_Arvin_5160_SL09182A.29881.29881.3	controllerType=0 controllerNumber=1 scan=29881	93.8825
39272:3	1	R.E[-18.011]VEDVVRDEYAHNFR.F		E[-18]	620.629	3	1859.87	1859.87	0	2.9	376	Specific	50.29	11.18	11.18	1.44	156	>gB with protein S_cleaved TEV	75	160401_SOliver_Arvin_5160_SL09182A.30877.30877.3	controllerType=0 controllerNumber=1 scan=30877	96.4598
40720:4	1	R.E[-18.011]VEDVVRDEYAHNFR.F		E[-18]	465.724	4	1859.87	1859.87	0	4	376	Specific	69.42	55.01	55.01	2.55	156	>gB with protein S_cleaved TEV	75	160401_SOliver_Arvin_5160_SL09182A.31846.31846.2	controllerType=0 controllerNumber=1 scan=31846	99.058
38750:3	1	R.E[-18.011]VEDVVRDEYAHNFR.F		E[-18]	620.629	3	1859.87	1859.87	0	2.7	376	Specific	92.83	7.54	7.54	1.95	156	>gB with protein S_cleaved TEV	75	160401_SOliver_Arvin_5160_SL09182A.30504.30504.3	controllerType=0 controllerNumber=1 scan=30504	95.5143
40778:3	1	R.EVEDVVR[+14.016]DEYAHNFR.F		R[+14]	631.303	3	1891.9	1891.89	0	1.4	376	Specific	100.48	38.89	38.89	2.12	156	>gB with protein S_cleaved TEV	75	160401_SOliver_Arvin_5160_SL09182A.31882.31882.3	controllerType=0 controllerNumber=1 scan=31882	99.1542
37283:3	1	R.E[-18.011]VEDVVRDEYAHNFR.F		E[-18]	620.628	3	1859.87	1859.87	0	0.8	376	Specific	148.58	109.98	109.98	3.18	156	>gB with protein S_cleaved TEV	75	160401_SOliver_Arvin_5160_SL09182A.29485.29485.3	controllerType=0 controllerNumber=1 scan=29485	92.8809
38491:3	1	R.E[-18.011]VEDVVRDEYAHNFR.F		E[-18]	620.629	3	1859.87	1859.87	0	3.1	376	Specific	179.52	89.24	89.24	3.75	156	>gB with protein S_cleaved TEV	75	160401_SOliver_Arvin_5160_SL09182A.30332.30332.3	controllerType=0 controllerNumber=1 scan=30332	95.0592
38192:3	1	R.E[-18.011]VEDVVRDEYAHNFR.F		E[-18]	620.629	3	1859.87	1859.87	0	2.6	376	Specific	226.45	203.52	203.52	4.79	156	>gB with protein S_cleaved TEV	75	160401_SOliver_Arvin_5160_SL09182A.30111.30111.3	controllerType=0 controllerNumber=1 scan=30111	94.4745
38292:3	1	R.E[-18.011]VEDVVRDEYAHNFR.F		E[-18]	620.629	3	1859.87	1859.87	0	2.5	376	Specific	250.2	212.4	212.4	5.35	156	>gB with protein S_cleaved TEV	75	160401_SOliver_Arvin_5160_SL09182A.30184.30184.3	controllerType=0 controllerNumber=1 scan=30184	94.6696
07225:2	1	R.DEYAHNFR.F			526.234	2	1051.46	1051.46	0	1.7	383	Specific	103.63	4.17	4.17	0.48	156	>gB with protein S_cleaved TEV	75	160401_SOliver_Arvin_5160_SL09182A.7866.7866.2	controllerType=0 controllerNumber=1 scan=7866	34.9959
07234:2	1	R.DEYAHNFR.F			526.235	2	1051.46	1051.46	0	3.6	383	Specific	135.96	34.5	34.5	2.4	156	>gB with protein S_cleaved TEV	75	160401_SOliver_Arvin_5160_SL09182A.7875.7875.2	controllerType=0 controllerNumber=1 scan=7875	35.0387
11994:2	1	R.DEYAHNFR.F			526.235	2	1051.46	1051.46	0	3.7	383	Specific	148.55	15.56	15.56	1.65	156	>gB with protein S_cleaved TEV	75	160401_SOliver_Arvin_5160_SL09182A.11407.11407.3	controllerType=0 controllerNumber=1 scan=11407	44.9207
13781:2	1	R.DEYAHNFR.F			526.235	2	1051.46	1051.46	0	2.8	383	Specific	173.36	81.4	81.4	3.06	156	>gB with protein S_cleaved TEV	75	160401_SOliver_Arvin_5160_SL09182A.12765.12765.2	controllerType=0 controllerNumber=1 scan=12765	48.8411
09706:2	1	R.DEYAHNFR.F			526.234	2	1051.46	1051.46	0	2.2	383	Specific	211.73	77.14	77.14	3.43	156	>gB with protein S_cleaved TEV	75	160401_SOliver_Arvin_5160_SL09182A.9678.9678.2	controllerType=0 controllerNumber=1 scan=9678	40.0561
07264:2	1	R.DEYAHNFR.F			526.235	2	1051.46	1051.46	0	2.8	383	Specific	216.99	75.45	75.45	3.07	156	>gB with protein S_cleaved TEV	75	160401_SOliver_Arvin_5160_SL09182A.7896.7896.2	controllerType=0 controllerNumber=1 scan=7896	35.0965
09663:2	1	R.DEYAHNFR.F			526.234	2	1051.46	1051.46	0	2	383	Specific	223.42	59.45	59.45	3.68	156	>gB with protein S_cleaved TEV	75	160401_SOliver_Arvin_5160_SL09182A.9646.9646.2	controllerType=0 controllerNumber=1 scan=9646	39.973
09744:2	1	R.DEYAHNFR.F			526.234	2	1051.46	1051.46	0	1.5	383	Specific	224.79	55.27	55.27	3.38	156	>gB with protein S_cleaved TEV	75	160401_SOliver_Arvin_5160_SL09182A.9708.9708.2	controllerType=0 controllerNumber=1 scan=9708	40.1346
09624:2	1	R.DEYAHNFR.F			526.234	2	1051.46	1051.46	0	2.2	383	Specific	229.18	94.52	94.52	4.35	156	>gB with protein S_cleaved TEV	75	160401_SOliver_Arvin_5160_SL09182A.9619.9619.2	controllerType=0 controllerNumber=1 scan=9619	39.9013
08357:2	1	R.DEYAHNFR.F			526.234	2	1051.46	1051.46	0	2	383	Specific	237.57	57.42	57.42	3.88	156	>gB with protein S_cleaved TEV	75	160401_SOliver_Arvin_5160_SL09182A.8675.8675.2	controllerType=0 controllerNumber=1 scan=8675	37.3629
08854:2	1	R.DEYAHNFR.F			526.235	2	1051.46	1051.46	0	2.5	383	Specific	239.55	102.97	102.97	4.48	156	>gB with protein S_cleaved TEV	75	160401_SOliver_Arvin_5160_SL09182A.9026.9026.2	controllerType=0 controllerNumber=1 scan=9026	38.3585
10471:2	1	R.DEYAHNFR.F			526.235	2	1051.46	1051.46	0	3.1	383	Specific	242.22	58.57	58.57	3.84	156	>gB with protein S_cleaved TEV	75	160401_SOliver_Arvin_5160_SL09182A.10240.10240.3	controllerType=0 controllerNumber=1 scan=10240	41.6674
08831:2	1	R.DEYAHNFR.F			526.234	2	1051.46	1051.46	0	1.7	383	Specific	249.99	57.84	57.84	3.9	156	>gB with protein S_cleaved TEV	75	160401_SOliver_Arvin_5160_SL09182A.9011.9011.2	controllerType=0 controllerNumber=1 scan=9011	38.321
08600:2	1	R.DEYAHNFR.F			526.234	2	1051.46	1051.46	0	2.3	383	Specific	252.88	63.7	63.7	4.59	156	>gB with protein S_cleaved TEV	75	160401_SOliver_Arvin_5160_SL09182A.8848.8848.2	controllerType=0 controllerNumber=1 scan=8848	37.8538
07800:2	1	R.DEYAHNFR.F			526.234	2	1051.46	1051.46	0	2.1	383	Specific	255.47	96.25	96.25	4.7	156	>gB with protein S_cleaved TEV	75	160401_SOliver_Arvin_5160_SL09182A.8266.8266.2	controllerType=0 controllerNumber=1 scan=8266	36.1146
08517:2	1	R.DEYAHNFR.F			526.234	2	1051.46	1051.46	0	2.2	383	Specific	270.35	54.99	54.99	4.7	156	>gB with protein S_cleaved TEV	75	160401_SOliver_Arvin_5160_SL09182A.8786.8786.2	controllerType=0 controllerNumber=1 scan=8786	37.6741
08436:2	1	R.DEYAHNFR.F			526.234	2	1051.46	1051.46	0	2.1	383	Specific	274.44	125.19	125.19	5.26	156	>gB with protein S_cleaved TEV	75	160401_SOliver_Arvin_5160_SL09182A.8729.8729.2	controllerType=0 controllerNumber=1 scan=8729	37.5156
08709:2	1	R.DEYAHNFR.F			526.234	2	1051.46	1051.46	0	2	383	Specific	312.22	97.78	97.78	5.44	156	>gB with protein S_cleaved TEV	75	160401_SOliver_Arvin_5160_SL09182A.8927.8927.2	controllerType=0 controllerNumber=1 scan=8927	38.0965
08252:2	1	R.DEYAHNFR.F			526.234	2	1051.46	1051.46	0	2.2	383	Specific	312.75	116.08	116.08	5.68	156	>gB with protein S_cleaved TEV	75	160401_SOliver_Arvin_5160_SL09182A.8599.8599.2	controllerType=0 controllerNumber=1 scan=8599	37.1273
45645:3	1	K.TLSTTFISETNEFNLNQIHLSQC[+71.037]VK.E		C[+71]	980.161	3	2938.47	2938.46	0	2.7	395	Specific	70.38	46.33	46.33	3.45	156	>gB with protein S_cleaved TEV	75	160401_SOliver_Arvin_5160_SL09182A.35333.35333.3	controllerType=0 controllerNumber=1 scan=35333	108.494
44199:3	1	K.TLSTTFISETNEFNLNQIHLSQC[+71.037]VK.E		C[+71]	980.162	3	2938.47	2938.46	0	3.1	395	Specific	72.59	72.59	72.59	3.77	156	>gB with protein S_cleaved TEV	75	160401_SOliver_Arvin_5160_SL09182A.34263.34263.3	controllerType=0 controllerNumber=1 scan=34263	105.483
45630:3	1	K.TLSTTFISETNEFNLNQIHLSQC[+71.037]VK.E		C[+71]	980.16	3	2938.47	2938.46	0	1.4	395	Specific	106.09	8.76	8.76	2.83	156	>gB with protein S_cleaved TEV	75	160401_SOliver_Arvin_5160_SL09182A.35323.35323.3	controllerType=0 controllerNumber=1 scan=35323	108.467
44279:3	1	K.TLSTTFISETNEFNLNQIHLSQC[+71.037]VK.E		C[+71]	980.162	3	2938.47	2938.46	0	3.2	395	Specific	113.53	104.01	104.01	4.06	156	>gB with protein S_cleaved TEV	75	160401_SOliver_Arvin_5160_SL09182A.34313.34313.3	controllerType=0 controllerNumber=1 scan=34313	105.607
45086:3	1	K.TLSTTFISETNEFNLNQIHLSQC[+71.037]VK.E		C[+71]	980.163	3	2938.47	2938.46	0	4.2	395	Specific	168.51	66.01	66.01	4.08	156	>gB with protein S_cleaved TEV	75	160401_SOliver_Arvin_5160_SL09182A.34893.34893.3	controllerType=0 controllerNumber=1 scan=34893	107.217
44049:3	1	K.TLSTTFISETNEFNLNQIHLSQC[+71.037]VK.E		C[+71]	980.161	3	2938.47	2938.46	0	2.5	395	Specific	173.96	144.07	144.07	4.65	156	>gB with protein S_cleaved TEV	75	160401_SOliver_Arvin_5160_SL09182A.34157.34157.3	controllerType=0 controllerNumber=1 scan=34157	105.23
44090:3	1	K.TLSTTFISETNEFNLNQIHLSQC[+71.037]VK.E		C[+71]	980.162	3	2938.47	2938.46	0	3	395	Specific	178.21	104.3	104.3	4.34	156	>gB with protein S_cleaved TEV	75	160401_SOliver_Arvin_5160_SL09182A.34187.34187.3	controllerType=0 controllerNumber=1 scan=34187	105.299
44999:3	1	K.TLSTTFISETNEFNLNQIHLSQC[+71.037]VK.E		C[+71]	980.159	3	2938.46	2938.46	0	0.2	395	Specific	195.71	132.05	132.05	4.31	156	>gB with protein S_cleaved TEV	75	160401_SOliver_Arvin_5160_SL09182A.34824.34824.3	controllerType=0 controllerNumber=1 scan=34824	107.02
46685:3	1	K.TLSTTFISETNEFNLNQIHLSQC[+71.037]VK.E		C[+71]	980.16	3	2938.47	2938.46	0	1.8	395	Specific	203.31	155.71	155.71	4.3	156	>gB with protein S_cleaved TEV	75	160401_SOliver_Arvin_5160_SL09182A.36669.36669.3	controllerType=0 controllerNumber=1 scan=36669	114.493
44513:3	1	K.TLSTTFISETNEFNLNQIHLSQC[+71.037]VK.E		C[+71]	980.158	3	2938.46	2938.46	0	-0.5	395	Specific	204.08	167.16	167.16	3.73	156	>gB with protein S_cleaved TEV	75	160401_SOliver_Arvin_5160_SL09182A.34467.34467.3	controllerType=0 controllerNumber=1 scan=34467	106.005
46719:3	1	K.TLSTTFISETNEFNLNQIHLSQC[+71.037]VK.E		C[+71]	980.161	3	2938.47	2938.46	0	2.7	395	Specific	218.01	133.39	133.39	4.63	156	>gB with protein S_cleaved TEV	75	160401_SOliver_Arvin_5160_SL09182A.36692.36692.3	controllerType=0 controllerNumber=1 scan=36692	114.558
45435:3	1	K.TLSTTFISETNEFNLNQIHLSQC[+71.037]VK.E		C[+71]	980.163	3	2938.47	2938.46	0	4.4	395	Specific	224.08	101.81	101.81	5.02	156	>gB with protein S_cleaved TEV	75	160401_SOliver_Arvin_5160_SL09182A.35160.35160.3	controllerType=0 controllerNumber=1 scan=35160	107.958
44628:3	1	K.TLSTTFISETNEFNLNQIHLSQC[+71.037]VK.E		C[+71]	980.161	3	2938.47	2938.46	0	2.7	395	Specific	224.49	224.49	224.49	6.71	156	>gB with protein S_cleaved TEV	75	160401_SOliver_Arvin_5160_SL09182A.34543.34543.3	controllerType=0 controllerNumber=1 scan=34543	106.205
45170:3	1	K.TLSTTFISETNEFNLNQIHLSQC[+71.037]VK.E		C[+71]	980.162	3	2938.47	2938.46	0	3.3	395	Specific	236.74	176.94	176.94	5.56	156	>gB with protein S_cleaved TEV	75	160401_SOliver_Arvin_5160_SL09182A.34959.34959.3	controllerType=0 controllerNumber=1 scan=34959	107.391
45804:3	1	K.TLSTTFISETNEFNLNQIHLSQC[+71.037]VK.E		C[+71]	980.16	3	2938.46	2938.46	0	0.9	395	Specific	244.39	159.42	159.42	6.25	156	>gB with protein S_cleaved TEV	75	160401_SOliver_Arvin_5160_SL09182A.35483.35483.3	controllerType=0 controllerNumber=1 scan=35483	108.984
45509:3	1	K.TLSTTFISETNEFNLNQIHLSQC[+71.037]VK.E		C[+71]	980.16	3	2938.47	2938.46	0	1.5	395	Specific	245.96	164.34	164.34	5.99	156	>gB with protein S_cleaved TEV	75	160401_SOliver_Arvin_5160_SL09182A.35228.35228.3	controllerType=0 controllerNumber=1 scan=35228	108.178
45378:3	1	K.TLSTTFISETNEFNLNQIHLSQC[+71.037]VK.E		C[+71]	980.162	3	2938.47	2938.46	0	3.7	395	Specific	247.63	163.5	163.5	6.39	156	>gB with protein S_cleaved TEV	75	160401_SOliver_Arvin_5160_SL09182A.35115.35115.3	controllerType=0 controllerNumber=1 scan=35115	107.834
43528:3	1	K.TLSTTFISETNEFNLNQIHLSQC[+71.037]VK.E		C[+71]	980.163	3	2938.47	2938.46	0	4.1	395	Specific	263.8	203.75	203.75	6.89	156	>gB with protein S_cleaved TEV	75	160401_SOliver_Arvin_5160_SL09182A.33800.33800.3	controllerType=0 controllerNumber=1 scan=33800	104.34
45502:3	1	K.TLSTTFISETNEFNLNQIHLSQC[+71.037]VK.E		C[+71]	980.16	3	2938.47	2938.46	0	1.4	395	Specific	275.18	158.62	158.62	6.79	156	>gB with protein S_cleaved TEV	75	160401_SOliver_Arvin_5160_SL09182A.35222.35222.3	controllerType=0 controllerNumber=1 scan=35222	108.16
45156:3	1	K.TLSTTFISETNEFNLNQIHLSQC[+71.037]VK.E		C[+71]	980.161	3	2938.47	2938.46	0	2	395	Specific	279.75	186.97	186.97	7.09	156	>gB with protein S_cleaved TEV	75	160401_SOliver_Arvin_5160_SL09182A.34948.34948.3	controllerType=0 controllerNumber=1 scan=34948	107.361
44131:3	1	K.TLSTTFISETNEFNLNQIHLSQC[+71.037]VK.E		C[+71]	980.161	3	2938.47	2938.46	0	2.7	395	Specific	287.51	260.6	260.6	7.83	156	>gB with protein S_cleaved TEV	75	160401_SOliver_Arvin_5160_SL09182A.34216.34216.3	controllerType=0 controllerNumber=1 scan=34216	105.368
46445:3	1	K.TLSTTFISETNEFNLNQIHLSQC[+71.037]VK.E		C[+71]	980.162	3	2938.47	2938.46	0	2.9	395	Specific	293.51	207.58	207.58	7.59	156	>gB with protein S_cleaved TEV	75	160401_SOliver_Arvin_5160_SL09182A.36499.36499.3	controllerType=0 controllerNumber=1 scan=36499	114.031
44913:3	1	K.TLSTTFISETNEFNLNQIHLSQC[+71.037]VK.E		C[+71]	980.163	3	2938.47	2938.46	0	4	395	Specific	305.11	218.23	218.23	7.22	156	>gB with protein S_cleaved TEV	75	160401_SOliver_Arvin_5160_SL09182A.34750.34750.3	controllerType=0 controllerNumber=1 scan=34750	106.782
45211:3	1	K.TLSTTFISETNEFNLNQIHLSQC[+71.037]VK.E		C[+71]	980.162	3	2938.47	2938.46	0	3.8	395	Specific	310.92	221.59	221.59	7.29	156	>gB with protein S_cleaved TEV	75	160401_SOliver_Arvin_5160_SL09182A.34987.34987.3	controllerType=0 controllerNumber=1 scan=34987	107.462
44425:3	1	K.TLSTTFISETNEFNLNQIHLSQC[+71.037]VK.E		C[+71]	980.159	3	2938.46	2938.46	0	0.2	395	Specific	311.77	262.99	262.99	7.76	156	>gB with protein S_cleaved TEV	75	160401_SOliver_Arvin_5160_SL09182A.34407.34407.3	controllerType=0 controllerNumber=1 scan=34407	105.849
44853:3	1	K.TLSTTFISETNEFNLNQIHLSQC[+71.037]VK.E		C[+71]	980.161	3	2938.47	2938.46	0	2.4	395	Specific	333.15	217.36	217.36	7.8	156	>gB with protein S_cleaved TEV	75	160401_SOliver_Arvin_5160_SL09182A.34701.34701.3	controllerType=0 controllerNumber=1 scan=34701	106.639
45248:3	1	K.TLSTTFISETNEFNLNQIHLSQC[+71.037]VK.E		C[+71]	980.164	3	2938.48	2938.46	0	5.4	395	Specific	350.47	169.81	169.81	6.15	156	>gB with protein S_cleaved TEV	75	160401_SOliver_Arvin_5160_SL09182A.35013.35013.3	controllerType=0 controllerNumber=1 scan=35013	107.53
44259:3	1	K.TLSTTFISETNEFNLNQIHLSQC[+71.037]VK.E		C[+71]	980.163	3	2938.48	2938.46	0	4.9	395	Specific	411.3	381.39	381.39	7.87	156	>gB with protein S_cleaved TEV	75	160401_SOliver_Arvin_5160_SL09182A.34298.34298.3	controllerType=0 controllerNumber=1 scan=34298	105.57
44612:3	1	K.TLSTTFISETNEFNLNQIHLSQC[+71.037]VK.E		C[+71]	980.163	3	2938.47	2938.46	0	4.3	395	Specific	434.63	379.71	379.71	7.4	156	>gB with protein S_cleaved TEV	75	160401_SOliver_Arvin_5160_SL09182A.34532.34532.3	controllerType=0 controllerNumber=1 scan=34532	106.174
43511:3	1	K.TLSTTFISETNEFNLN[+0.984]QIHLSQC[+71.037]VK.E		C[+71], N[+1]	980.495	3	2939.47	2939.45	0	8.3	395	Specific	52.56	34.51	17.79	1.53	156	>gB with protein S_cleaved TEV	75	160401_SOliver_Arvin_5160_SL09182A.33788.33788.3	controllerType=0 controllerNumber=1 scan=33788	104.308
45142:3	1	K.TLSTTFISETNEFNLN[+0.984]QIHLSQC[+71.037]VK.E		C[+71], N[+1]	980.495	3	2939.47	2939.45	0	9	395	Specific	68.11	1.73	1.73	0.68	156	>gB with protein S_cleaved TEV	75	160401_SOliver_Arvin_5160_SL09182A.34937.34937.3	controllerType=0 controllerNumber=1 scan=34937	107.331
42993:3	1	K.TLSTTFISETN[+0.984]EFNLNQIHLSQC[+71.037]VK.E		C[+71], N[+1]	980.492	3	2939.46	2939.45	0	5.5	395	Specific	85.23	75.75	36.34	2.86	156	>gB with protein S_cleaved TEV	75	160401_SOliver_Arvin_5160_SL09182A.33422.33422.3	controllerType=0 controllerNumber=1 scan=33422	103.338
45588:4	1	K.TLSTTFISETNEFN[+0.984]LNQIHLSQC[+71.037]VK.E		C[+71], N[+1]	735.622	4	2939.47	2939.45	0	7	395	Specific	98.91	74.88	3.51	2.86	156	>gB with protein S_cleaved TEV	75	160401_SOliver_Arvin_5160_SL09182A.35290.35290.3	controllerType=0 controllerNumber=1 scan=35290	108.364
45527:3	1	K.TLSTTFISETNEFN[+0.984]LNQIHLSQC[+71.037]VK.E		C[+71], N[+1]	980.497	3	2939.48	2939.45	0	10.7	395	Specific	120.57	80.07	15.34	3.4	156	>gB with protein S_cleaved TEV	75	160401_SOliver_Arvin_5160_SL09182A.35242.35242.3	controllerType=0 controllerNumber=1 scan=35242	108.221
43066:3	1	K.TLSTTFISETN[+0.984]EFNLNQIHLSQC[+71.037]VK.E		C[+71], N[+1]	980.487	3	2939.45	2939.45	0	0.9	395	Specific	125.28	50.22	50.22	3.61	156	>gB with protein S_cleaved TEV	75	160401_SOliver_Arvin_5160_SL09182A.33477.33477.3	controllerType=0 controllerNumber=1 scan=33477	103.48
42780:3	1	K.TLSTTFISETN[+0.984]EFNLNQIHLSQC[+71.037]VK.E		C[+71], N[+1]	980.488	3	2939.45	2939.45	0	1.5	395	Specific	171.51	117.26	47.59	4.37	156	>gB with protein S_cleaved TEV	75	160401_SOliver_Arvin_5160_SL09182A.33280.33280.3	controllerType=0 controllerNumber=1 scan=33280	102.957
44337:3	1	K.TLSTTFISETNEFNLNQIHLSQC[+71.037]VK[+14.016].E		C[+71], K[+14]	984.833	3	2952.48	2952.48	0	2.6	395	Specific	176.94	125.97	125.97	4.28	156	>gB with protein S_cleaved TEV	75	160401_SOliver_Arvin_5160_SL09182A.34350.34350.3	controllerType=0 controllerNumber=1 scan=34350	105.701
45397:3	1	K.TLSTTFISETNEFNLN[+0.984]QIHLSQC[+71.037]VK.E		C[+71], N[+1]	980.497	3	2939.48	2939.45	0	10.2	395	Specific	185.29	145.3	43.59	3.77	156	>gB with protein S_cleaved TEV	75	160401_SOliver_Arvin_5160_SL09182A.35131.35131.3	controllerType=0 controllerNumber=1 scan=35131	107.876
44878:4	1	K.TLSTTFISETN[+0.984]EFNLNQIHLSQC[+71.037]VK.E		C[+71], N[+1]	735.622	4	2939.46	2939.45	0	6.5	395	Specific	198.87	126.36	87.99	3.77	156	>gB with protein S_cleaved TEV	75	160401_SOliver_Arvin_5160_SL09182A.34719.34719.2	controllerType=0 controllerNumber=1 scan=34719	106.691
44446:3	1	K.TLSTTFISETNEFNLNQIHLSQC[+71.037]VK[+14.016].E		C[+71], K[+14]	984.832	3	2952.48	2952.48	0	1	395	Specific	230.37	129.59	129.59	5.97	156	>gB with protein S_cleaved TEV	75	160401_SOliver_Arvin_5160_SL09182A.34421.34421.3	controllerType=0 controllerNumber=1 scan=34421	105.882
42736:3	1	K.TLSTTFISETNEFN[+0.984]LNQIHLSQC[+71.037]VK.E		C[+71], N[+1]	980.489	3	2939.45	2939.45	0	2.7	395	Specific	230.42	158.98	38	5.96	156	>gB with protein S_cleaved TEV	75	160401_SOliver_Arvin_5160_SL09182A.33251.33251.3	controllerType=0 controllerNumber=1 scan=33251	102.88
42877:3	1	K.TLSTTFISETN[+0.984]EFNLNQIHLSQC[+71.037]VK.E		C[+71], N[+1]	980.49	3	2939.46	2939.45	0	3.5	395	Specific	238.3	208.6	65.87	6.37	156	>gB with protein S_cleaved TEV	75	160401_SOliver_Arvin_5160_SL09182A.33343.33343.3	controllerType=0 controllerNumber=1 scan=33343	103.124
42952:3	1	K.TLSTTFISETN[+0.984]EFNLNQIHLSQC[+71.037]VK.E		C[+71], N[+1]	980.49	3	2939.45	2939.45	0	3.1	395	Specific	270.51	246.98	81.53	7.44	156	>gB with protein S_cleaved TEV	75	160401_SOliver_Arvin_5160_SL09182A.33395.33395.3	controllerType=0 controllerNumber=1 scan=33395	103.265
45299:3	1	K.TLSTTFISETN[+0.984]EFNLNQIHLSQC[+71.037]VK.E		C[+71], N[+1]	980.492	3	2939.46	2939.45	0	5.6	395	Specific	272.95	181.77	34	5.53	156	>gB with protein S_cleaved TEV	75	160401_SOliver_Arvin_5160_SL09182A.35053.35053.3	controllerType=0 controllerNumber=1 scan=35053	107.647
42918:3	1	K.TLSTTFISETNEFNLN[+0.984]QIHLSQC[+71.037]VK.E		C[+71], N[+1]	980.49	3	2939.45	2939.45	0	3	395	Specific	277.06	221.91	33.56	7.22	156	>gB with protein S_cleaved TEV	75	160401_SOliver_Arvin_5160_SL09182A.33372.33372.3	controllerType=0 controllerNumber=1 scan=33372	103.204
01482:1	1	R.IYTTR.Y			653.364	1	653.364	653.362	0	2.7	429	Specific	94.67	2.83	2.83	0.37	156	>gB with protein S_cleaved TEV	75	160401_SOliver_Arvin_5160_SL09182A.2834.2834.2	controllerType=0 controllerNumber=1 scan=2834	17.7471
38808:3	1	R.IYTTRYN[+1362.481]SSHVR.T	HexNAc(2)Hex(5)Fuc(1)	N[+1362]	953.756	3	2859.25	2859.24	0	4.3	429	Specific	28.68	19.61	19.61	0.31	156	>gB with protein S_cleaved TEV	75	160401_SOliver_Arvin_5160_SL09182A.30542.30542.3	controllerType=0 controllerNumber=1 scan=30542	95.6147
22724:2	1	R.TGDIQTYLAR.G			569.3	2	1137.59	1137.59	0	2	441	Specific	71.22	3.57	3.57	2.12	156	>gB with protein S_cleaved TEV	75	160401_SOliver_Arvin_5160_SL09182A.19344.19344.3	controllerType=0 controllerNumber=1 scan=19344	66.3352
23547:2	1	R.TGDIQTYLAR.G			569.3	2	1137.59	1137.59	0	2.3	441	Specific	121.29	22.63	22.63	2.79	156	>gB with protein S_cleaved TEV	75	160401_SOliver_Arvin_5160_SL09182A.19954.19954.3	controllerType=0 controllerNumber=1 scan=19954	67.9109
22018:2	1	R.TGDIQTYLAR.G			569.293	2	1137.58	1137.59	0	-10.3	441	Specific	162.24	1.15	1.15	0.85	156	>gB with protein S_cleaved TEV	75	160401_SOliver_Arvin_5160_SL09182A.18841.18841.2	controllerType=0 controllerNumber=1 scan=18841	65.0255
20143:2	1	R.TGDIQTYLAR.G			569.293	2	1137.58	1137.59	0	-10.6	441	Specific	163.77	15.42	15.42	0.85	156	>gB with protein S_cleaved TEV	75	160401_SOliver_Arvin_5160_SL09182A.17523.17523.2	controllerType=0 controllerNumber=1 scan=17523	61.5566
23296:2	1	R.TGDIQTYLAR.G			569.3	2	1137.59	1137.59	0	2.4	441	Specific	165.64	64.62	64.62	3.6	156	>gB with protein S_cleaved TEV	75	160401_SOliver_Arvin_5160_SL09182A.19778.19778.3	controllerType=0 controllerNumber=1 scan=19778	67.4661
19843:2	1	R.TGDIQTYLAR.G			569.293	2	1137.58	1137.59	0	-10.2	441	Specific	166.38	14.57	14.57	0.56	156	>gB with protein S_cleaved TEV	75	160401_SOliver_Arvin_5160_SL09182A.17315.17315.2	controllerType=0 controllerNumber=1 scan=17315	60.9779
20998:2	1	R.TGDIQTYLAR.G			569.292	2	1137.58	1137.59	0	-11.4	441	Specific	170.13	10.14	10.14	0.56	156	>gB with protein S_cleaved TEV	75	160401_SOliver_Arvin_5160_SL09182A.18114.18114.2	controllerType=0 controllerNumber=1 scan=18114	63.0946
23325:2	1	R.TGDIQTYLAR.G			569.3	2	1137.59	1137.59	0	2.4	441	Specific	170.76	42.85	42.85	3.13	156	>gB with protein S_cleaved TEV	75	160401_SOliver_Arvin_5160_SL09182A.19799.19799.3	controllerType=0 controllerNumber=1 scan=19799	67.5175
[truncated: 2,008 more rows]

## Sheet: Proteins SLO9182A
Protein Rank	Description	|Log Prob|	Best |Log Prob|	Best score	Total Intensity	# of spectra	# of unique peptides	# of mod peptides	Coverage %	# AA's in protein	Protein DB number
[truncated: 1 more rows]

[truncated: 2 more sheets: Spectra SLO9202A,  Proteins SLO9202A]
